# Supplementary material for: Methodological approaches for estimating populations of the endangered dhole Cuon alpinus
Source: PeerJ. 2022 Feb 22;10:e12905. doi: 10.7717/peerj.12905 (PMC8877337; doi:10.7717/peerj.12905)
Supplement: Supplemental Information 2 [file peerj-10-12905-s002.zip]

Archive with 56 entries (52 files):
- Leopard_Data/
- __MACOSX/._Leopard_Data
- Leopard_Data/LPD_detection_count_Betabinomial.xlsx
- __MACOSX/Leopard_Data/._LPD_detection_count_Betabinomial.xlsx
- Leopard_Data/Secr_likelihood model/
- __MACOSX/Leopard_Data/._Secr_likelihood model
- Leopard_Data/Spatial Mark Resight_SECR/
- __MACOSX/Leopard_Data/._Spatial Mark Resight_SECR
- Leopard_Data/SPACECAP_Bayesian model/
- __MACOSX/Leopard_Data/._SPACECAP_Bayesian model
- Leopard_Data/Secr_likelihood model/bufferhablpd.prj
- __MACOSX/Leopard_Data/Secr_likelihood model/._bufferhablpd.prj
- Leopard_Data/Secr_likelihood model/bufferhablpd.shp
- __MACOSX/Leopard_Data/Secr_likelihood model/._bufferhablpd.shp
- Leopard_Data/Secr_likelihood model/bufferhablpd.cpg
- __MACOSX/Leopard_Data/Secr_likelihood model/._bufferhablpd.cpg
- Leopard_Data/Secr_likelihood model/bufferhablpd.shx
- __MACOSX/Leopard_Data/Secr_likelihood model/._bufferhablpd.shx
- Leopard_Data/Secr_likelihood model/lpdcapmaster.txt
- __MACOSX/Leopard_Data/Secr_likelihood model/._lpdcapmaster.txt
- Leopard_Data/Secr_likelihood model/bufferhablpd.dbf
- __MACOSX/Leopard_Data/Secr_likelihood model/._bufferhablpd.dbf
- Leopard_Data/Secr_likelihood model/RWStrap.txt
- __MACOSX/Leopard_Data/Secr_likelihood model/._RWStrap.txt
- Leopard_Data/Secr_likelihood model/smrRcode_lpd.R
- __MACOSX/Leopard_Data/Secr_likelihood model/._smrRcode_lpd.R
- Leopard_Data/Spatial Mark Resight_SECR/lpdcap.txt
- __MACOSX/Leopard_Data/Spatial Mark Resight_SECR/._lpdcap.txt
- Leopard_Data/Spatial Mark Resight_SECR/bufferhablpd.prj
- __MACOSX/Leopard_Data/Spatial Mark Resight_SECR/._bufferhablpd.prj
- Leopard_Data/Spatial Mark Resight_SECR/bufferhablpd.shp
- __MACOSX/Leopard_Data/Spatial Mark Resight_SECR/._bufferhablpd.shp
- Leopard_Data/Spatial Mark Resight_SECR/bufferhablpd.cpg
- __MACOSX/Leopard_Data/Spatial Mark Resight_SECR/._bufferhablpd.cpg
- Leopard_Data/Spatial Mark Resight_SECR/Tulpd2.txt
- __MACOSX/Leopard_Data/Spatial Mark Resight_SECR/._Tulpd2.txt
- Leopard_Data/Spatial Mark Resight_SECR/bufferhablpd.shx
- __MACOSX/Leopard_Data/Spatial Mark Resight_SECR/._bufferhablpd.shx
- Leopard_Data/Spatial Mark Resight_SECR/bufferhablpd.dbf
- __MACOSX/Leopard_Data/Spatial Mark Resight_SECR/._bufferhablpd.dbf
- Leopard_Data/Spatial Mark Resight_SECR/RWStrap.txt
- __MACOSX/Leopard_Data/Spatial Mark Resight_SECR/._RWStrap.txt
- Leopard_Data/Spatial Mark Resight_SECR/smrRcode_lpd.R
- __MACOSX/Leopard_Data/Spatial Mark Resight_SECR/._smrRcode_lpd.R
- Leopard_Data/Spatial Mark Resight_SECR/Tulpd.txt
- __MACOSX/Leopard_Data/Spatial Mark Resight_SECR/._Tulpd.txt
- Leopard_Data/Spatial Mark Resight_SECR/lpdcap_4ID.txt
- __MACOSX/Leopard_Data/Spatial Mark Resight_SECR/._lpdcap_4ID.txt
- Leopard_Data/SPACECAP_Bayesian model/LPDhabitat.csv
- __MACOSX/Leopard_Data/SPACECAP_Bayesian model/._LPDhabitat.csv
- Leopard_Data/SPACECAP_Bayesian model/LPDtraps.csv
- __MACOSX/Leopard_Data/SPACECAP_Bayesian model/._LPDtraps.csv
- Leopard_Data/SPACECAP_Bayesian model/LPDid_trapID.csv
- __MACOSX/Leopard_Data/SPACECAP_Bayesian model/._LPDid_trapID.csv
- Leopard_Data/SPACECAP_Bayesian model/LPD_CH.csv
- __MACOSX/Leopard_Data/SPACECAP_Bayesian model/._LPD_CH.csv
