# Supplementary material for: Methodological approaches for estimating populations of the endangered dhole Cuon alpinus
Source: PeerJ. 2022 Feb 22;10:e12905. doi: 10.7717/peerj.12905 (PMC8877337; doi:10.7717/peerj.12905)
Supplement: Supplemental Information 2 [file peerj-10-12905-s002.zip › Leopard_Data/Secr_likelihood model/lpdcapmaster.txt]

# Session ID Occasion Detector
RWLSLpd 1 8 RW2
RWLSLpd 2 15 RW7
RWLSLpd 3 1 RW8
RWLSLpd 1 10 RW8
RWLSLpd 1 16 RW8
RWLSLpd 1 13 RW9
RWLSLpd 4 14 RW12
RWLSLpd 3 11 RW16
RWLSLpd 6 24 RW17
RWLSLpd 7 25 RW17
RWLSLpd 7 26 RW17
RWLSLpd 5 29 RW17
RWLSLpd 6 31 RW17
RWLSLpd 7 24 RW18
RWLSLpd 6 28 RW18
RWLSLpd 7 31 RW18
RWLSLpd 6 26 RW19
RWLSLpd 7 31 RW19
RWLSLpd 8 32 RW20
RWLSLpd 9 22 RW22
RWLSLpd 7 48 RW30
RWLSLpd 7 44 RW34
