# Supplementary material for: Methodological approaches for estimating populations of the endangered dhole Cuon alpinus
Source: PeerJ. 2022 Feb 22;10:e12905. doi: 10.7717/peerj.12905 (PMC8877337; doi:10.7717/peerj.12905)
Supplement: Supplemental Information 2 [file peerj-10-12905-s002.zip › Leopard_Data/Secr_likelihood model/smrRcode_lpd.R]

# Step 1: add package secr and set working directory

library(secr)

datadir <- system.file("extdata", package = "secr")
setwd(datadir)

#Paste data files in extdata folder in C:\Users\Girish\Documents\R\win-library\3.6\secr\extdata

# Step 2: make capthist object

captfile <- system.file("extdata", "lpdcap.txt", package = "secr")
trapfile <- system.file("extdata", "RWStrap.txt", package = "secr")
lpdCH <- read.capthist(captfile, trapfile, detector = "proximity",
markocc=c(0,0,0,0,0,0,0,0,0,0,0,0,0,0,0,0,0,0,0,0,0,0,0,0,0,0,0,0,0,0,
0,0,0,0,0,0,0,0,0,0,0,0,0,0,0,0,0,0,0,0,0,0,0,0), verify = TRUE)

summary(lpdCH)

# Step 3: Add unmarked detections

#adding Tu (unmarked detections) 

Tulpd.txt <- system.file("extdata", "Tulpd.txt", package = "secr")
lpdCH<- addSightings(lpdCH, "Tulpd.txt")

# Check summary

summary(lpdCH)

# check biased sigma

RPSV(lpdCH, CC=TRUE)

# Step 4 Make a habitat mask by buffering around the traps

#add packages maptools and rgdal
library(maptools)
library(rgdal)

#paste shalpefile in shapes folder of maptools & read shapefile into R
lpdhab <- readOGR(system.file("shapes/", package="maptools"), "bufferhablpd")

#set datum
proj4string(lpdhab) <- CRS("+init=epsg:32643")

plot(lpdhab)

clipmask<- make.mask(traps(lpdCH), type='trapbuffer', buffer=13500, poly=lpdhab)
par(mfrow =c(1,1),mar =c(1,1,1,1))
plot(clipmask,border =50,ppoly =FALSE)
plot(lpdhab,col ='lightgreen',border =NA)
plot(clipmask,dots =FALSE,mesh =grey(0.4),col =NA,polycol ='blue',add =TRUE)
plot(traps(lpdCH),detpar =list(pch =16,cex =0.8),add =TRUE)

#Fit a null model 

fit0 <- secr.fit(lpdCH, mask = clipmask, trace = FALSE) 
fit0

#check buffer width
par(mar = c(4,4,1,1))
esa.plot(fit0)
abline(v=13500,lty=2,col='red')
#animals at edge still have chance of getting captured, increase buffer to six times sigma (roughly 13000)

#Fit Hazard rate model
fitHR <- secr.fit(lpdCH, mask = clipmask, detectfn='HR', trace = FALSE) 
fitHR

#check buffer width
par(mar = c(4,4,1,1))
esa.plot(fitHR)
abline(v=13000,lty=2,col='red')

#Fit Negative Exponential model
fitEX <- secr.fit(lpdCH, mask = clipmask, detectfn='EX', trace = FALSE) 
fitEX

#check buffer width
par(mar = c(4,4,1,1))
esa.plot(fitEX)
abline(v=13000,lty=2,col='red')

#bundle all 3 models for comparison of estimates and AIC

fits<- secrlist(HN=fit0, HR=fitHR, EX=fitEX)
predict(fits)
AIC(fits)

#plot all 3 models to check which one is better
par(mar = c(4,4,2,2))
esa.plot(fits)
abline(v=13000,lty=2,col='red')
#one can see that HN model is better as desnity plateaus 
#with increasing buffer width, unlike HR and EX. So we go with HN.

=================================
#Run model with all individuals identified and no unmarked captures

# Step 2: make capthist object

captfile <- system.file("extdata", "lpdcapmaster.txt", package = "secr")
trapfile <- system.file("extdata", "RWStrap.txt", package = "secr")
lpdCH <- read.capthist(captfile, trapfile, detector = "proximity",
 verify = TRUE)

# Check summary

summary(lpdCH)

# check biased sigma

RPSV(lpdCH, CC=TRUE)

# Step 4 Make a habitat mask by buffering around the traps

#add packages maptools and rgdal
library(maptools)
library(rgdal)

#paste shalpefile in shapes folder of maptools & read shapefile into R
lpdhab <- readOGR(system.file("shapes/", package="maptools"), "bufferhablpd")

#set datum
proj4string(lpdhab) <- CRS("+init=epsg:32643")

plot(lpdhab)

clipmask<- make.mask(traps(lpdCH), type='trapbuffer', buffer=13000, poly=lpdhab)
par(mfrow =c(1,1),mar =c(1,1,1,1))
plot(clipmask,border =50,ppoly =FALSE)
plot(lpdhab,col ='lightgreen',border =NA)
plot(clipmask,dots =FALSE,mesh =grey(0.4),col =NA,polycol ='blue',add =TRUE)
plot(traps(lpdCH),detpar =list(pch =16,cex =0.8),add =TRUE)

#Fit a null model 

fit0 <- secr.fit(lpdCH, mask = clipmask, trace = FALSE) 
fit0

#check buffer width
par(mar = c(4,4,1,1))
esa.plot(fit0)
abline(v=13000,lty=2,col='red')
#animals at edge still have chance of getting captured, increase buffer to six times sigma (roughly 13000)

#Fit Hazard rate model
fitHR <- secr.fit(lpdCH, mask = clipmask, detectfn='HR', trace = FALSE) 
fitHR

#check buffer width
par(mar = c(4,4,1,1))
esa.plot(fitHR)
abline(v=13000,lty=2,col='red')

#Fit Negative Exponential model
fitEX <- secr.fit(lpdCH, mask = clipmask, detectfn='EX', trace = FALSE) 
fitEX

#check buffer width
par(mar = c(4,4,1,1))
esa.plot(fitEX)
abline(v=13000,lty=2,col='red')

#bundle all 3 models for comparison of estimates and AIC

fits<- secrlist(HN=fit0, HR=fitHR, EX=fitEX)
predict(fits)
AIC(fits)

#plot all 3 models to check which one is better
par(mar = c(4,4,2,2))
esa.plot(fits)
abline(v=13000,lty=2,col='red')
#one can see that HN model is better as desnity plateaus 
#with increasing buffer width, unlike HR and EX. So we go with HN.

================================================================
#some unused code tried earlier
#adjust for overdispersion
start = fit0,
details = list(nsim = 10000))

fit0<-secr.fit(dhlCH, mask = clipmask, fixed = list(pID=1.0), details=list(knownmarks=TRUE),trace=TRUE)
fit0 <- secr.fit(dhlCH, mask = clipmask, start = list(sigma=100),trace = TRUE)
fit0 <- secr.fit(dhlCH, mask = clipmask, details = list(autoini=1),trace = TRUE)
fit0 <- secr.fit(dhlCH, mask = clipmask, start = list(sigma=500),trace = TRUE, method="none")

fit0 <- secr.fit(dhlCH, mask = clipmask, trace = FALSE, start = fit0,
details = list(nsim = 10000))

fitbk<- secr.fit(dhlCH, mask = clipmask, detectfn='EX', 
model =g0~bk, trace=FALSE)
