# Supplementary material for: Methodological approaches for estimating populations of the endangered dhole Cuon alpinus
Source: PeerJ. 2022 Feb 22;10:e12905. doi: 10.7717/peerj.12905 (PMC8877337; doi:10.7717/peerj.12905)
Supplement: Supplemental Information 2 [file peerj-10-12905-s002.zip › Leopard_Data/SPACECAP_Bayesian model/LPDhabitat.csv]

X_COORD	Y_COORD	HABITAT
360056.9808	1837637.312	0
360636.6358	1837637.312	0
361216.2908	1837637.312	0
361795.9458	1837637.312	0
362375.6008	1837637.312	0
362955.2558	1837637.312	0
363534.9108	1837637.312	0
364114.5658	1837637.312	0
364694.2208	1837637.312	0
365273.8758	1837637.312	0
365853.5308	1837637.312	0
366433.1858	1837637.312	0
367012.8408	1837637.312	0
367592.4958	1837637.312	0
368172.1508	1837637.312	0
368751.8058	1837637.312	0
369331.4608	1837637.312	0
369911.1158	1837637.312	0
370490.7708	1837637.312	0
371070.4258	1837637.312	0
371650.0808	1837637.312	0
372229.7358	1837637.312	0
372809.3908	1837637.312	1
373389.0458	1837637.312	1
373968.7008	1837637.312	1
374548.3558	1837637.312	1
375128.0108	1837637.312	1
375707.6658	1837637.312	1
376287.3208	1837637.312	1
376866.9758	1837637.312	1
377446.6308	1837637.312	1
378026.2858	1837637.312	1
378605.9408	1837637.312	1
379185.5958	1837637.312	1
379765.2508	1837637.312	1
380344.9058	1837637.312	1
380924.5608	1837637.312	1
381504.2158	1837637.312	1
382083.8708	1837637.312	0
382663.5258	1837637.312	0
383243.1808	1837637.312	0
383822.8358	1837637.312	0
384402.4908	1837637.312	0
384982.1458	1837637.312	1
385561.8008	1837637.312	0
386141.4558	1837637.312	0
386721.1108	1837637.312	0
387300.7658	1837637.312	1
387880.4208	1837637.312	1
388460.0758	1837637.312	1
389039.7308	1837637.312	1
389619.3858	1837637.312	1
390199.0408	1837637.312	1
390778.6958	1837637.312	1
391358.3508	1837637.312	0
391938.0058	1837637.312	0
392517.6608	1837637.312	0
393097.3158	1837637.312	0
393676.9708	1837637.312	0
394256.6258	1837637.312	0
394836.2808	1837637.312	0
395415.9358	1837637.312	0
395995.5908	1837637.312	0
396575.2458	1837637.312	0
397154.9008	1837637.312	0
397734.5558	1837637.312	0
398314.2108	1837637.312	0
398893.8658	1837637.312	0
399473.5208	1837637.312	0
400053.1758	1837637.312	0
400632.8308	1837637.312	0
401212.4858	1837637.312	0
401792.1408	1837637.312	0
402371.7958	1837637.312	0
402951.4508	1837637.312	0
403531.1058	1837637.312	0
404110.7608	1837637.312	0
404690.4158	1837637.312	0
405270.0708	1837637.312	0
405849.7258	1837637.312	0
406429.3808	1837637.312	0
407009.0358	1837637.312	0
407588.6908	1837637.312	0
408168.3458	1837637.312	0
408748.0008	1837637.312	0
409327.6558	1837637.312	0
409907.3108	1837637.312	0
410486.9658	1837637.312	0
411066.6208	1837637.312	0
411646.2758	1837637.312	0
412225.9308	1837637.312	0
412805.5858	1837637.312	0
413385.2408	1837637.312	0
413964.8958	1837637.312	0
360056.9808	1837057.657	0
360636.6358	1837057.657	0
361216.2908	1837057.657	0
361795.9458	1837057.657	0
362375.6008	1837057.657	0
362955.2558	1837057.657	0
363534.9108	1837057.657	0
364114.5658	1837057.657	0
364694.2208	1837057.657	0
365273.8758	1837057.657	0
365853.5308	1837057.657	0
366433.1858	1837057.657	0
367012.8408	1837057.657	0
367592.4958	1837057.657	0
368172.1508	1837057.657	0
368751.8058	1837057.657	0
369331.4608	1837057.657	0
369911.1158	1837057.657	0
370490.7708	1837057.657	0
371070.4258	1837057.657	1
371650.0808	1837057.657	1
372229.7358	1837057.657	0
372809.3908	1837057.657	1
373389.0458	1837057.657	1
373968.7008	1837057.657	1
374548.3558	1837057.657	1
375128.0108	1837057.657	1
375707.6658	1837057.657	1
376287.3208	1837057.657	1
376866.9758	1837057.657	1
377446.6308	1837057.657	1
378026.2858	1837057.657	1
378605.9408	1837057.657	1
379185.5958	1837057.657	1
379765.2508	1837057.657	1
380344.9058	1837057.657	1
380924.5608	1837057.657	1
381504.2158	1837057.657	0
382083.8708	1837057.657	1
382663.5258	1837057.657	0
383243.1808	1837057.657	0
383822.8358	1837057.657	1
384402.4908	1837057.657	1
384982.1458	1837057.657	1
385561.8008	1837057.657	1
386141.4558	1837057.657	0
386721.1108	1837057.657	0
387300.7658	1837057.657	1
387880.4208	1837057.657	1
388460.0758	1837057.657	1
389039.7308	1837057.657	1
389619.3858	1837057.657	1
390199.0408	1837057.657	1
390778.6958	1837057.657	0
391358.3508	1837057.657	0
391938.0058	1837057.657	0
392517.6608	1837057.657	0
393097.3158	1837057.657	0
393676.9708	1837057.657	0
394256.6258	1837057.657	0
394836.2808	1837057.657	0
395415.9358	1837057.657	0
395995.5908	1837057.657	0
396575.2458	1837057.657	0
397154.9008	1837057.657	0
397734.5558	1837057.657	0
398314.2108	1837057.657	0
398893.8658	1837057.657	0
399473.5208	1837057.657	1
400053.1758	1837057.657	1
400632.8308	1837057.657	0
401212.4858	1837057.657	0
401792.1408	1837057.657	1
402371.7958	1837057.657	0
402951.4508	1837057.657	0
403531.1058	1837057.657	0
404110.7608	1837057.657	0
404690.4158	1837057.657	0
405270.0708	1837057.657	0
405849.7258	1837057.657	0
406429.3808	1837057.657	0
407009.0358	1837057.657	0
407588.6908	1837057.657	0
408168.3458	1837057.657	0
408748.0008	1837057.657	0
409327.6558	1837057.657	0
409907.3108	1837057.657	0
410486.9658	1837057.657	0
411066.6208	1837057.657	0
411646.2758	1837057.657	0
412225.9308	1837057.657	0
412805.5858	1837057.657	0
413385.2408	1837057.657	0
413964.8958	1837057.657	0
360056.9808	1836478.002	0
360636.6358	1836478.002	0
361216.2908	1836478.002	0
361795.9458	1836478.002	0
362375.6008	1836478.002	0
362955.2558	1836478.002	0
363534.9108	1836478.002	0
364114.5658	1836478.002	0
364694.2208	1836478.002	0
365273.8758	1836478.002	0
365853.5308	1836478.002	0
366433.1858	1836478.002	0
367012.8408	1836478.002	0
367592.4958	1836478.002	0
368172.1508	1836478.002	1
368751.8058	1836478.002	1
369331.4608	1836478.002	1
369911.1158	1836478.002	1
370490.7708	1836478.002	1
371070.4258	1836478.002	1
371650.0808	1836478.002	0
372229.7358	1836478.002	0
372809.3908	1836478.002	0
373389.0458	1836478.002	1
373968.7008	1836478.002	0
374548.3558	1836478.002	1
375128.0108	1836478.002	1
375707.6658	1836478.002	1
376287.3208	1836478.002	1
376866.9758	1836478.002	1
377446.6308	1836478.002	1
378026.2858	1836478.002	1
378605.9408	1836478.002	1
379185.5958	1836478.002	1
379765.2508	1836478.002	1
380344.9058	1836478.002	0
380924.5608	1836478.002	0
381504.2158	1836478.002	0
382083.8708	1836478.002	0
382663.5258	1836478.002	0
383243.1808	1836478.002	1
383822.8358	1836478.002	0
384402.4908	1836478.002	1
384982.1458	1836478.002	1
385561.8008	1836478.002	1
386141.4558	1836478.002	0
386721.1108	1836478.002	0
387300.7658	1836478.002	1
387880.4208	1836478.002	1
388460.0758	1836478.002	1
389039.7308	1836478.002	0
389619.3858	1836478.002	1
390199.0408	1836478.002	1
390778.6958	1836478.002	0
391358.3508	1836478.002	0
391938.0058	1836478.002	0
392517.6608	1836478.002	0
393097.3158	1836478.002	0
393676.9708	1836478.002	0
394256.6258	1836478.002	1
394836.2808	1836478.002	1
395415.9358	1836478.002	1
395995.5908	1836478.002	0
396575.2458	1836478.002	0
397154.9008	1836478.002	0
397734.5558	1836478.002	0
398314.2108	1836478.002	0
398893.8658	1836478.002	0
399473.5208	1836478.002	1
400053.1758	1836478.002	0
400632.8308	1836478.002	0
401212.4858	1836478.002	0
401792.1408	1836478.002	0
402371.7958	1836478.002	0
402951.4508	1836478.002	0
403531.1058	1836478.002	0
404110.7608	1836478.002	0
404690.4158	1836478.002	0
405270.0708	1836478.002	0
405849.7258	1836478.002	0
406429.3808	1836478.002	0
407009.0358	1836478.002	0
407588.6908	1836478.002	0
408168.3458	1836478.002	0
408748.0008	1836478.002	0
409327.6558	1836478.002	0
409907.3108	1836478.002	0
410486.9658	1836478.002	0
411066.6208	1836478.002	0
411646.2758	1836478.002	0
412225.9308	1836478.002	0
412805.5858	1836478.002	0
413385.2408	1836478.002	0
413964.8958	1836478.002	0
360056.9808	1835898.347	0
360636.6358	1835898.347	0
361216.2908	1835898.347	0
361795.9458	1835898.347	0
362375.6008	1835898.347	0
362955.2558	1835898.347	0
363534.9108	1835898.347	0
364114.5658	1835898.347	0
364694.2208	1835898.347	0
365273.8758	1835898.347	0
365853.5308	1835898.347	0
366433.1858	1835898.347	0
367012.8408	1835898.347	1
367592.4958	1835898.347	1
368172.1508	1835898.347	1
368751.8058	1835898.347	1
369331.4608	1835898.347	1
369911.1158	1835898.347	1
370490.7708	1835898.347	1
371070.4258	1835898.347	1
371650.0808	1835898.347	0
372229.7358	1835898.347	0
372809.3908	1835898.347	0
373389.0458	1835898.347	1
373968.7008	1835898.347	1
374548.3558	1835898.347	1
375128.0108	1835898.347	1
375707.6658	1835898.347	1
376287.3208	1835898.347	1
376866.9758	1835898.347	1
377446.6308	1835898.347	1
378026.2858	1835898.347	1
378605.9408	1835898.347	1
379185.5958	1835898.347	1
379765.2508	1835898.347	1
380344.9058	1835898.347	0
380924.5608	1835898.347	0
381504.2158	1835898.347	0
382083.8708	1835898.347	0
382663.5258	1835898.347	1
383243.1808	1835898.347	1
383822.8358	1835898.347	1
384402.4908	1835898.347	1
384982.1458	1835898.347	1
385561.8008	1835898.347	1
386141.4558	1835898.347	0
386721.1108	1835898.347	0
387300.7658	1835898.347	1
387880.4208	1835898.347	1
388460.0758	1835898.347	1
389039.7308	1835898.347	1
389619.3858	1835898.347	1
390199.0408	1835898.347	0
390778.6958	1835898.347	0
391358.3508	1835898.347	0
391938.0058	1835898.347	0
392517.6608	1835898.347	0
393097.3158	1835898.347	0
393676.9708	1835898.347	1
394256.6258	1835898.347	1
394836.2808	1835898.347	1
395415.9358	1835898.347	1
395995.5908	1835898.347	0
396575.2458	1835898.347	0
397154.9008	1835898.347	0
397734.5558	1835898.347	0
398314.2108	1835898.347	0
398893.8658	1835898.347	0
399473.5208	1835898.347	0
400053.1758	1835898.347	0
400632.8308	1835898.347	0
401212.4858	1835898.347	0
401792.1408	1835898.347	0
402371.7958	1835898.347	0
402951.4508	1835898.347	0
403531.1058	1835898.347	0
404110.7608	1835898.347	0
404690.4158	1835898.347	0
405270.0708	1835898.347	0
405849.7258	1835898.347	0
406429.3808	1835898.347	0
407009.0358	1835898.347	0
407588.6908	1835898.347	0
408168.3458	1835898.347	0
408748.0008	1835898.347	0
409327.6558	1835898.347	0
409907.3108	1835898.347	0
410486.9658	1835898.347	0
411066.6208	1835898.347	0
411646.2758	1835898.347	0
412225.9308	1835898.347	0
412805.5858	1835898.347	0
413385.2408	1835898.347	0
413964.8958	1835898.347	0
360056.9808	1835318.692	0
360636.6358	1835318.692	0
361216.2908	1835318.692	0
361795.9458	1835318.692	0
362375.6008	1835318.692	0
362955.2558	1835318.692	0
363534.9108	1835318.692	0
364114.5658	1835318.692	0
364694.2208	1835318.692	0
365273.8758	1835318.692	0
365853.5308	1835318.692	0
366433.1858	1835318.692	1
367012.8408	1835318.692	1
367592.4958	1835318.692	1
368172.1508	1835318.692	0
368751.8058	1835318.692	0
369331.4608	1835318.692	0
369911.1158	1835318.692	0
370490.7708	1835318.692	0
371070.4258	1835318.692	0
371650.0808	1835318.692	0
372229.7358	1835318.692	0
372809.3908	1835318.692	0
373389.0458	1835318.692	0
373968.7008	1835318.692	1
374548.3558	1835318.692	1
375128.0108	1835318.692	1
375707.6658	1835318.692	1
376287.3208	1835318.692	1
376866.9758	1835318.692	1
377446.6308	1835318.692	1
378026.2858	1835318.692	1
378605.9408	1835318.692	1
379185.5958	1835318.692	0
379765.2508	1835318.692	0
380344.9058	1835318.692	0
380924.5608	1835318.692	0
381504.2158	1835318.692	0
382083.8708	1835318.692	0
382663.5258	1835318.692	1
383243.1808	1835318.692	1
383822.8358	1835318.692	1
384402.4908	1835318.692	1
384982.1458	1835318.692	1
385561.8008	1835318.692	1
386141.4558	1835318.692	1
386721.1108	1835318.692	1
387300.7658	1835318.692	1
387880.4208	1835318.692	1
388460.0758	1835318.692	1
389039.7308	1835318.692	1
389619.3858	1835318.692	1
390199.0408	1835318.692	0
390778.6958	1835318.692	0
391358.3508	1835318.692	0
391938.0058	1835318.692	0
392517.6608	1835318.692	0
393097.3158	1835318.692	0
393676.9708	1835318.692	0
394256.6258	1835318.692	0
394836.2808	1835318.692	0
395415.9358	1835318.692	0
395995.5908	1835318.692	0
396575.2458	1835318.692	0
397154.9008	1835318.692	0
397734.5558	1835318.692	0
398314.2108	1835318.692	0
398893.8658	1835318.692	0
399473.5208	1835318.692	0
400053.1758	1835318.692	0
400632.8308	1835318.692	0
401212.4858	1835318.692	0
401792.1408	1835318.692	0
402371.7958	1835318.692	0
402951.4508	1835318.692	0
403531.1058	1835318.692	0
404110.7608	1835318.692	0
404690.4158	1835318.692	0
405270.0708	1835318.692	0
405849.7258	1835318.692	0
406429.3808	1835318.692	0
407009.0358	1835318.692	0
407588.6908	1835318.692	0
408168.3458	1835318.692	0
408748.0008	1835318.692	0
409327.6558	1835318.692	0
409907.3108	1835318.692	0
410486.9658	1835318.692	0
411066.6208	1835318.692	0
411646.2758	1835318.692	0
412225.9308	1835318.692	0
412805.5858	1835318.692	0
413385.2408	1835318.692	0
413964.8958	1835318.692	0
360056.9808	1834739.037	0
360636.6358	1834739.037	0
361216.2908	1834739.037	0
361795.9458	1834739.037	0
362375.6008	1834739.037	0
362955.2558	1834739.037	0
363534.9108	1834739.037	0
364114.5658	1834739.037	0
364694.2208	1834739.037	0
365273.8758	1834739.037	0
365853.5308	1834739.037	0
366433.1858	1834739.037	0
367012.8408	1834739.037	0
367592.4958	1834739.037	0
368172.1508	1834739.037	1
368751.8058	1834739.037	0
369331.4608	1834739.037	0
369911.1158	1834739.037	0
370490.7708	1834739.037	1
371070.4258	1834739.037	1
371650.0808	1834739.037	1
372229.7358	1834739.037	1
372809.3908	1834739.037	1
373389.0458	1834739.037	1
373968.7008	1834739.037	1
374548.3558	1834739.037	1
375128.0108	1834739.037	1
375707.6658	1834739.037	1
376287.3208	1834739.037	1
376866.9758	1834739.037	1
377446.6308	1834739.037	1
378026.2858	1834739.037	0
378605.9408	1834739.037	0
379185.5958	1834739.037	0
379765.2508	1834739.037	0
380344.9058	1834739.037	0
380924.5608	1834739.037	0
381504.2158	1834739.037	0
382083.8708	1834739.037	0
382663.5258	1834739.037	1
383243.1808	1834739.037	1
383822.8358	1834739.037	1
384402.4908	1834739.037	1
384982.1458	1834739.037	1
385561.8008	1834739.037	1
386141.4558	1834739.037	1
386721.1108	1834739.037	1
387300.7658	1834739.037	1
387880.4208	1834739.037	1
388460.0758	1834739.037	1
389039.7308	1834739.037	0
389619.3858	1834739.037	0
390199.0408	1834739.037	0
390778.6958	1834739.037	0
391358.3508	1834739.037	0
391938.0058	1834739.037	0
392517.6608	1834739.037	0
393097.3158	1834739.037	0
393676.9708	1834739.037	0
394256.6258	1834739.037	0
394836.2808	1834739.037	0
395415.9358	1834739.037	0
395995.5908	1834739.037	0
396575.2458	1834739.037	0
397154.9008	1834739.037	0
397734.5558	1834739.037	0
398314.2108	1834739.037	0
398893.8658	1834739.037	0
399473.5208	1834739.037	0
400053.1758	1834739.037	0
400632.8308	1834739.037	0
401212.4858	1834739.037	0
401792.1408	1834739.037	0
402371.7958	1834739.037	0
402951.4508	1834739.037	0
403531.1058	1834739.037	0
404110.7608	1834739.037	0
404690.4158	1834739.037	0
405270.0708	1834739.037	0
405849.7258	1834739.037	0
406429.3808	1834739.037	0
407009.0358	1834739.037	0
407588.6908	1834739.037	0
408168.3458	1834739.037	0
408748.0008	1834739.037	0
409327.6558	1834739.037	0
409907.3108	1834739.037	0
410486.9658	1834739.037	0
411066.6208	1834739.037	0
411646.2758	1834739.037	0
412225.9308	1834739.037	0
412805.5858	1834739.037	0
413385.2408	1834739.037	0
413964.8958	1834739.037	0
360056.9808	1834159.382	0
360636.6358	1834159.382	0
361216.2908	1834159.382	0
361795.9458	1834159.382	0
362375.6008	1834159.382	0
362955.2558	1834159.382	0
363534.9108	1834159.382	0
364114.5658	1834159.382	0
364694.2208	1834159.382	1
365273.8758	1834159.382	1
365853.5308	1834159.382	1
366433.1858	1834159.382	1
367012.8408	1834159.382	0
367592.4958	1834159.382	1
368172.1508	1834159.382	1
368751.8058	1834159.382	1
369331.4608	1834159.382	0
369911.1158	1834159.382	0
370490.7708	1834159.382	0
371070.4258	1834159.382	0
371650.0808	1834159.382	1
372229.7358	1834159.382	1
372809.3908	1834159.382	1
373389.0458	1834159.382	1
373968.7008	1834159.382	1
374548.3558	1834159.382	1
375128.0108	1834159.382	1
375707.6658	1834159.382	1
376287.3208	1834159.382	1
376866.9758	1834159.382	1
377446.6308	1834159.382	1
378026.2858	1834159.382	0
378605.9408	1834159.382	0
379185.5958	1834159.382	0
379765.2508	1834159.382	0
380344.9058	1834159.382	0
380924.5608	1834159.382	0
381504.2158	1834159.382	0
382083.8708	1834159.382	0
382663.5258	1834159.382	1
383243.1808	1834159.382	1
383822.8358	1834159.382	1
384402.4908	1834159.382	1
384982.1458	1834159.382	1
385561.8008	1834159.382	1
386141.4558	1834159.382	1
386721.1108	1834159.382	0
387300.7658	1834159.382	1
387880.4208	1834159.382	1
388460.0758	1834159.382	1
389039.7308	1834159.382	0
389619.3858	1834159.382	0
390199.0408	1834159.382	0
390778.6958	1834159.382	0
391358.3508	1834159.382	0
391938.0058	1834159.382	0
392517.6608	1834159.382	0
393097.3158	1834159.382	0
393676.9708	1834159.382	0
394256.6258	1834159.382	0
394836.2808	1834159.382	0
395415.9358	1834159.382	0
395995.5908	1834159.382	0
396575.2458	1834159.382	0
397154.9008	1834159.382	0
397734.5558	1834159.382	0
398314.2108	1834159.382	0
398893.8658	1834159.382	0
399473.5208	1834159.382	0
400053.1758	1834159.382	0
400632.8308	1834159.382	0
401212.4858	1834159.382	0
401792.1408	1834159.382	0
402371.7958	1834159.382	0
402951.4508	1834159.382	0
403531.1058	1834159.382	0
404110.7608	1834159.382	0
404690.4158	1834159.382	0
405270.0708	1834159.382	0
405849.7258	1834159.382	0
406429.3808	1834159.382	0
407009.0358	1834159.382	0
407588.6908	1834159.382	0
408168.3458	1834159.382	0
408748.0008	1834159.382	0
409327.6558	1834159.382	0
409907.3108	1834159.382	0
410486.9658	1834159.382	0
411066.6208	1834159.382	0
411646.2758	1834159.382	0
412225.9308	1834159.382	0
412805.5858	1834159.382	0
413385.2408	1834159.382	0
413964.8958	1834159.382	0
360056.9808	1833579.727	0
360636.6358	1833579.727	0
361216.2908	1833579.727	0
361795.9458	1833579.727	0
362375.6008	1833579.727	0
362955.2558	1833579.727	0
363534.9108	1833579.727	0
364114.5658	1833579.727	1
364694.2208	1833579.727	1
365273.8758	1833579.727	1
365853.5308	1833579.727	1
366433.1858	1833579.727	1
367012.8408	1833579.727	0
367592.4958	1833579.727	1
368172.1508	1833579.727	1
368751.8058	1833579.727	1
369331.4608	1833579.727	0
369911.1158	1833579.727	0
370490.7708	1833579.727	1
371070.4258	1833579.727	1
371650.0808	1833579.727	1
372229.7358	1833579.727	1
372809.3908	1833579.727	1
373389.0458	1833579.727	1
373968.7008	1833579.727	1
374548.3558	1833579.727	1
375128.0108	1833579.727	1
375707.6658	1833579.727	1
376287.3208	1833579.727	1
376866.9758	1833579.727	1
377446.6308	1833579.727	1
378026.2858	1833579.727	1
378605.9408	1833579.727	1
379185.5958	1833579.727	0
379765.2508	1833579.727	1
380344.9058	1833579.727	1
380924.5608	1833579.727	0
381504.2158	1833579.727	0
382083.8708	1833579.727	0
382663.5258	1833579.727	1
383243.1808	1833579.727	1
383822.8358	1833579.727	1
384402.4908	1833579.727	1
384982.1458	1833579.727	1
385561.8008	1833579.727	1
386141.4558	1833579.727	1
386721.1108	1833579.727	1
387300.7658	1833579.727	1
387880.4208	1833579.727	1
388460.0758	1833579.727	0
389039.7308	1833579.727	0
389619.3858	1833579.727	0
390199.0408	1833579.727	0
390778.6958	1833579.727	0
391358.3508	1833579.727	0
391938.0058	1833579.727	0
392517.6608	1833579.727	0
393097.3158	1833579.727	0
393676.9708	1833579.727	0
394256.6258	1833579.727	1
394836.2808	1833579.727	0
395415.9358	1833579.727	0
395995.5908	1833579.727	0
396575.2458	1833579.727	0
397154.9008	1833579.727	0
397734.5558	1833579.727	0
398314.2108	1833579.727	0
398893.8658	1833579.727	0
399473.5208	1833579.727	0
400053.1758	1833579.727	0
400632.8308	1833579.727	0
401212.4858	1833579.727	0
401792.1408	1833579.727	0
402371.7958	1833579.727	0
402951.4508	1833579.727	0
403531.1058	1833579.727	0
404110.7608	1833579.727	0
404690.4158	1833579.727	0
405270.0708	1833579.727	0
405849.7258	1833579.727	0
406429.3808	1833579.727	0
407009.0358	1833579.727	0
407588.6908	1833579.727	0
408168.3458	1833579.727	0
408748.0008	1833579.727	0
409327.6558	1833579.727	0
409907.3108	1833579.727	0
410486.9658	1833579.727	0
411066.6208	1833579.727	0
411646.2758	1833579.727	0
412225.9308	1833579.727	0
412805.5858	1833579.727	0
413385.2408	1833579.727	0
413964.8958	1833579.727	0
360056.9808	1833000.072	0
360636.6358	1833000.072	0
361216.2908	1833000.072	0
361795.9458	1833000.072	0
362375.6008	1833000.072	0
362955.2558	1833000.072	0
363534.9108	1833000.072	0
364114.5658	1833000.072	0
364694.2208	1833000.072	1
365273.8758	1833000.072	0
365853.5308	1833000.072	0
366433.1858	1833000.072	0
367012.8408	1833000.072	0
367592.4958	1833000.072	1
368172.1508	1833000.072	1
368751.8058	1833000.072	1
369331.4608	1833000.072	0
369911.1158	1833000.072	0
370490.7708	1833000.072	1
371070.4258	1833000.072	1
371650.0808	1833000.072	1
372229.7358	1833000.072	1
372809.3908	1833000.072	1
373389.0458	1833000.072	1
373968.7008	1833000.072	1
374548.3558	1833000.072	1
375128.0108	1833000.072	1
375707.6658	1833000.072	1
376287.3208	1833000.072	1
376866.9758	1833000.072	1
377446.6308	1833000.072	1
378026.2858	1833000.072	1
378605.9408	1833000.072	1
379185.5958	1833000.072	0
379765.2508	1833000.072	0
380344.9058	1833000.072	0
380924.5608	1833000.072	0
381504.2158	1833000.072	0
382083.8708	1833000.072	0
382663.5258	1833000.072	1
383243.1808	1833000.072	1
383822.8358	1833000.072	1
384402.4908	1833000.072	1
384982.1458	1833000.072	1
385561.8008	1833000.072	1
386141.4558	1833000.072	1
386721.1108	1833000.072	1
387300.7658	1833000.072	1
387880.4208	1833000.072	1
388460.0758	1833000.072	0
389039.7308	1833000.072	1
389619.3858	1833000.072	1
390199.0408	1833000.072	0
390778.6958	1833000.072	0
391358.3508	1833000.072	0
391938.0058	1833000.072	0
392517.6608	1833000.072	0
393097.3158	1833000.072	0
393676.9708	1833000.072	0
394256.6258	1833000.072	1
394836.2808	1833000.072	1
395415.9358	1833000.072	0
395995.5908	1833000.072	0
396575.2458	1833000.072	0
397154.9008	1833000.072	0
397734.5558	1833000.072	0
398314.2108	1833000.072	0
398893.8658	1833000.072	0
399473.5208	1833000.072	0
400053.1758	1833000.072	0
400632.8308	1833000.072	0
401212.4858	1833000.072	0
401792.1408	1833000.072	0
402371.7958	1833000.072	0
402951.4508	1833000.072	0
403531.1058	1833000.072	0
404110.7608	1833000.072	0
404690.4158	1833000.072	0
405270.0708	1833000.072	0
405849.7258	1833000.072	0
406429.3808	1833000.072	0
407009.0358	1833000.072	0
407588.6908	1833000.072	0
408168.3458	1833000.072	0
408748.0008	1833000.072	0
409327.6558	1833000.072	0
409907.3108	1833000.072	0
410486.9658	1833000.072	0
411066.6208	1833000.072	0
411646.2758	1833000.072	0
412225.9308	1833000.072	0
412805.5858	1833000.072	0
413385.2408	1833000.072	0
413964.8958	1833000.072	0
360056.9808	1832420.417	0
360636.6358	1832420.417	0
361216.2908	1832420.417	0
361795.9458	1832420.417	0
362375.6008	1832420.417	0
362955.2558	1832420.417	0
363534.9108	1832420.417	0
364114.5658	1832420.417	0
364694.2208	1832420.417	0
365273.8758	1832420.417	0
365853.5308	1832420.417	0
366433.1858	1832420.417	0
367012.8408	1832420.417	0
367592.4958	1832420.417	1
368172.1508	1832420.417	1
368751.8058	1832420.417	0
369331.4608	1832420.417	0
369911.1158	1832420.417	0
370490.7708	1832420.417	0
371070.4258	1832420.417	0
371650.0808	1832420.417	0
372229.7358	1832420.417	0
372809.3908	1832420.417	1
373389.0458	1832420.417	1
373968.7008	1832420.417	1
374548.3558	1832420.417	1
375128.0108	1832420.417	1
375707.6658	1832420.417	1
376287.3208	1832420.417	1
376866.9758	1832420.417	1
377446.6308	1832420.417	1
378026.2858	1832420.417	1
378605.9408	1832420.417	1
379185.5958	1832420.417	0
379765.2508	1832420.417	0
380344.9058	1832420.417	0
380924.5608	1832420.417	0
381504.2158	1832420.417	1
382083.8708	1832420.417	1
382663.5258	1832420.417	1
383243.1808	1832420.417	1
383822.8358	1832420.417	1
384402.4908	1832420.417	1
384982.1458	1832420.417	1
385561.8008	1832420.417	1
386141.4558	1832420.417	1
386721.1108	1832420.417	1
387300.7658	1832420.417	1
387880.4208	1832420.417	0
388460.0758	1832420.417	0
389039.7308	1832420.417	1
389619.3858	1832420.417	1
390199.0408	1832420.417	1
390778.6958	1832420.417	1
391358.3508	1832420.417	0
391938.0058	1832420.417	0
392517.6608	1832420.417	1
393097.3158	1832420.417	1
393676.9708	1832420.417	0
394256.6258	1832420.417	0
394836.2808	1832420.417	0
395415.9358	1832420.417	0
395995.5908	1832420.417	0
396575.2458	1832420.417	0
397154.9008	1832420.417	0
397734.5558	1832420.417	0
398314.2108	1832420.417	0
398893.8658	1832420.417	0
399473.5208	1832420.417	0
400053.1758	1832420.417	0
400632.8308	1832420.417	0
401212.4858	1832420.417	0
401792.1408	1832420.417	0
402371.7958	1832420.417	0
402951.4508	1832420.417	0
403531.1058	1832420.417	0
404110.7608	1832420.417	0
404690.4158	1832420.417	0
405270.0708	1832420.417	0
405849.7258	1832420.417	0
406429.3808	1832420.417	0
407009.0358	1832420.417	0
407588.6908	1832420.417	0
408168.3458	1832420.417	0
408748.0008	1832420.417	0
409327.6558	1832420.417	0
409907.3108	1832420.417	0
410486.9658	1832420.417	0
411066.6208	1832420.417	0
411646.2758	1832420.417	0
412225.9308	1832420.417	0
412805.5858	1832420.417	0
413385.2408	1832420.417	0
413964.8958	1832420.417	0
360056.9808	1831840.762	0
360636.6358	1831840.762	0
361216.2908	1831840.762	0
361795.9458	1831840.762	0
362375.6008	1831840.762	0
362955.2558	1831840.762	0
363534.9108	1831840.762	0
364114.5658	1831840.762	0
364694.2208	1831840.762	0
365273.8758	1831840.762	0
365853.5308	1831840.762	0
366433.1858	1831840.762	0
367012.8408	1831840.762	0
367592.4958	1831840.762	0
368172.1508	1831840.762	0
368751.8058	1831840.762	0
369331.4608	1831840.762	0
369911.1158	1831840.762	0
370490.7708	1831840.762	0
371070.4258	1831840.762	0
371650.0808	1831840.762	0
372229.7358	1831840.762	0
372809.3908	1831840.762	1
373389.0458	1831840.762	1
373968.7008	1831840.762	1
374548.3558	1831840.762	1
375128.0108	1831840.762	1
375707.6658	1831840.762	1
376287.3208	1831840.762	1
376866.9758	1831840.762	1
377446.6308	1831840.762	1
378026.2858	1831840.762	1
378605.9408	1831840.762	1
379185.5958	1831840.762	1
379765.2508	1831840.762	1
380344.9058	1831840.762	0
380924.5608	1831840.762	0
381504.2158	1831840.762	1
382083.8708	1831840.762	1
382663.5258	1831840.762	1
383243.1808	1831840.762	1
383822.8358	1831840.762	1
384402.4908	1831840.762	1
384982.1458	1831840.762	1
385561.8008	1831840.762	1
386141.4558	1831840.762	1
386721.1108	1831840.762	1
387300.7658	1831840.762	1
387880.4208	1831840.762	0
388460.0758	1831840.762	0
389039.7308	1831840.762	1
389619.3858	1831840.762	1
390199.0408	1831840.762	1
390778.6958	1831840.762	1
391358.3508	1831840.762	0
391938.0058	1831840.762	0
392517.6608	1831840.762	0
393097.3158	1831840.762	0
393676.9708	1831840.762	0
394256.6258	1831840.762	0
394836.2808	1831840.762	0
395415.9358	1831840.762	0
395995.5908	1831840.762	0
396575.2458	1831840.762	0
397154.9008	1831840.762	0
397734.5558	1831840.762	0
398314.2108	1831840.762	0
398893.8658	1831840.762	0
399473.5208	1831840.762	0
400053.1758	1831840.762	0
400632.8308	1831840.762	0
401212.4858	1831840.762	0
401792.1408	1831840.762	0
402371.7958	1831840.762	0
402951.4508	1831840.762	0
403531.1058	1831840.762	0
404110.7608	1831840.762	0
404690.4158	1831840.762	0
405270.0708	1831840.762	0
405849.7258	1831840.762	0
406429.3808	1831840.762	0
407009.0358	1831840.762	0
407588.6908	1831840.762	0
408168.3458	1831840.762	0
408748.0008	1831840.762	0
409327.6558	1831840.762	0
409907.3108	1831840.762	0
410486.9658	1831840.762	0
411066.6208	1831840.762	0
411646.2758	1831840.762	0
412225.9308	1831840.762	0
412805.5858	1831840.762	0
413385.2408	1831840.762	0
413964.8958	1831840.762	0
360056.9808	1831261.107	0
360636.6358	1831261.107	0
361216.2908	1831261.107	0
361795.9458	1831261.107	0
362375.6008	1831261.107	0
362955.2558	1831261.107	0
363534.9108	1831261.107	0
364114.5658	1831261.107	0
364694.2208	1831261.107	0
365273.8758	1831261.107	0
365853.5308	1831261.107	0
366433.1858	1831261.107	0
367012.8408	1831261.107	0
367592.4958	1831261.107	0
368172.1508	1831261.107	0
368751.8058	1831261.107	0
369331.4608	1831261.107	0
369911.1158	1831261.107	0
370490.7708	1831261.107	0
371070.4258	1831261.107	0
371650.0808	1831261.107	0
372229.7358	1831261.107	0
372809.3908	1831261.107	1
373389.0458	1831261.107	1
373968.7008	1831261.107	1
374548.3558	1831261.107	1
375128.0108	1831261.107	1
375707.6658	1831261.107	1
376287.3208	1831261.107	1
376866.9758	1831261.107	1
377446.6308	1831261.107	0
378026.2858	1831261.107	0
378605.9408	1831261.107	1
379185.5958	1831261.107	1
379765.2508	1831261.107	0
380344.9058	1831261.107	0
380924.5608	1831261.107	0
381504.2158	1831261.107	1
382083.8708	1831261.107	1
382663.5258	1831261.107	1
383243.1808	1831261.107	1
383822.8358	1831261.107	1
384402.4908	1831261.107	1
384982.1458	1831261.107	0
385561.8008	1831261.107	1
386141.4558	1831261.107	1
386721.1108	1831261.107	0
387300.7658	1831261.107	0
387880.4208	1831261.107	0
388460.0758	1831261.107	0
389039.7308	1831261.107	0
389619.3858	1831261.107	0
390199.0408	1831261.107	0
390778.6958	1831261.107	0
391358.3508	1831261.107	0
391938.0058	1831261.107	0
392517.6608	1831261.107	0
393097.3158	1831261.107	0
393676.9708	1831261.107	0
394256.6258	1831261.107	0
394836.2808	1831261.107	0
395415.9358	1831261.107	0
395995.5908	1831261.107	0
396575.2458	1831261.107	0
397154.9008	1831261.107	0
397734.5558	1831261.107	0
398314.2108	1831261.107	0
398893.8658	1831261.107	1
399473.5208	1831261.107	0
400053.1758	1831261.107	0
400632.8308	1831261.107	0
401212.4858	1831261.107	0
401792.1408	1831261.107	0
402371.7958	1831261.107	0
402951.4508	1831261.107	0
403531.1058	1831261.107	0
404110.7608	1831261.107	0
404690.4158	1831261.107	0
405270.0708	1831261.107	0
405849.7258	1831261.107	0
406429.3808	1831261.107	0
407009.0358	1831261.107	0
407588.6908	1831261.107	0
408168.3458	1831261.107	0
408748.0008	1831261.107	0
409327.6558	1831261.107	0
409907.3108	1831261.107	0
410486.9658	1831261.107	0
411066.6208	1831261.107	0
411646.2758	1831261.107	0
412225.9308	1831261.107	0
412805.5858	1831261.107	0
413385.2408	1831261.107	0
413964.8958	1831261.107	0
360056.9808	1830681.452	0
360636.6358	1830681.452	0
361216.2908	1830681.452	0
361795.9458	1830681.452	0
362375.6008	1830681.452	0
362955.2558	1830681.452	0
363534.9108	1830681.452	0
364114.5658	1830681.452	0
364694.2208	1830681.452	0
365273.8758	1830681.452	0
365853.5308	1830681.452	0
366433.1858	1830681.452	0
367012.8408	1830681.452	0
367592.4958	1830681.452	0
368172.1508	1830681.452	0
368751.8058	1830681.452	0
369331.4608	1830681.452	0
369911.1158	1830681.452	0
370490.7708	1830681.452	0
371070.4258	1830681.452	0
371650.0808	1830681.452	0
372229.7358	1830681.452	0
372809.3908	1830681.452	1
373389.0458	1830681.452	1
373968.7008	1830681.452	1
374548.3558	1830681.452	1
375128.0108	1830681.452	1
375707.6658	1830681.452	1
376287.3208	1830681.452	1
376866.9758	1830681.452	1
377446.6308	1830681.452	0
378026.2858	1830681.452	0
378605.9408	1830681.452	0
379185.5958	1830681.452	0
379765.2508	1830681.452	0
380344.9058	1830681.452	0
380924.5608	1830681.452	1
381504.2158	1830681.452	1
382083.8708	1830681.452	1
382663.5258	1830681.452	1
383243.1808	1830681.452	1
383822.8358	1830681.452	1
384402.4908	1830681.452	0
384982.1458	1830681.452	1
385561.8008	1830681.452	1
386141.4558	1830681.452	1
386721.1108	1830681.452	0
387300.7658	1830681.452	0
387880.4208	1830681.452	0
388460.0758	1830681.452	0
389039.7308	1830681.452	0
389619.3858	1830681.452	0
390199.0408	1830681.452	0
390778.6958	1830681.452	0
391358.3508	1830681.452	0
391938.0058	1830681.452	0
392517.6608	1830681.452	1
393097.3158	1830681.452	0
393676.9708	1830681.452	0
394256.6258	1830681.452	0
394836.2808	1830681.452	0
395415.9358	1830681.452	0
395995.5908	1830681.452	0
396575.2458	1830681.452	0
397154.9008	1830681.452	0
397734.5558	1830681.452	0
398314.2108	1830681.452	0
398893.8658	1830681.452	0
399473.5208	1830681.452	0
400053.1758	1830681.452	0
400632.8308	1830681.452	0
401212.4858	1830681.452	1
401792.1408	1830681.452	0
402371.7958	1830681.452	0
402951.4508	1830681.452	0
403531.1058	1830681.452	0
404110.7608	1830681.452	0
404690.4158	1830681.452	0
405270.0708	1830681.452	0
405849.7258	1830681.452	0
406429.3808	1830681.452	0
407009.0358	1830681.452	0
407588.6908	1830681.452	0
408168.3458	1830681.452	0
408748.0008	1830681.452	0
409327.6558	1830681.452	0
409907.3108	1830681.452	0
410486.9658	1830681.452	0
411066.6208	1830681.452	0
411646.2758	1830681.452	0
412225.9308	1830681.452	0
412805.5858	1830681.452	0
413385.2408	1830681.452	0
413964.8958	1830681.452	0
360056.9808	1830101.797	0
360636.6358	1830101.797	0
361216.2908	1830101.797	0
361795.9458	1830101.797	0
362375.6008	1830101.797	0
362955.2558	1830101.797	0
363534.9108	1830101.797	0
364114.5658	1830101.797	0
364694.2208	1830101.797	0
365273.8758	1830101.797	0
365853.5308	1830101.797	0
366433.1858	1830101.797	0
367012.8408	1830101.797	0
367592.4958	1830101.797	0
368172.1508	1830101.797	0
368751.8058	1830101.797	0
369331.4608	1830101.797	1
369911.1158	1830101.797	0
370490.7708	1830101.797	0
371070.4258	1830101.797	0
371650.0808	1830101.797	0
372229.7358	1830101.797	0
372809.3908	1830101.797	1
373389.0458	1830101.797	1
373968.7008	1830101.797	1
374548.3558	1830101.797	1
375128.0108	1830101.797	1
375707.6658	1830101.797	0
376287.3208	1830101.797	0
376866.9758	1830101.797	0
377446.6308	1830101.797	0
378026.2858	1830101.797	0
378605.9408	1830101.797	0
379185.5958	1830101.797	0
379765.2508	1830101.797	0
380344.9058	1830101.797	1
380924.5608	1830101.797	1
381504.2158	1830101.797	1
382083.8708	1830101.797	1
382663.5258	1830101.797	1
383243.1808	1830101.797	1
383822.8358	1830101.797	1
384402.4908	1830101.797	1
384982.1458	1830101.797	1
385561.8008	1830101.797	1
386141.4558	1830101.797	0
386721.1108	1830101.797	0
387300.7658	1830101.797	0
387880.4208	1830101.797	0
388460.0758	1830101.797	0
389039.7308	1830101.797	0
389619.3858	1830101.797	0
390199.0408	1830101.797	0
390778.6958	1830101.797	0
391358.3508	1830101.797	0
391938.0058	1830101.797	1
392517.6608	1830101.797	0
393097.3158	1830101.797	0
393676.9708	1830101.797	0
394256.6258	1830101.797	0
394836.2808	1830101.797	0
395415.9358	1830101.797	0
395995.5908	1830101.797	0
396575.2458	1830101.797	0
397154.9008	1830101.797	0
397734.5558	1830101.797	0
398314.2108	1830101.797	0
398893.8658	1830101.797	0
399473.5208	1830101.797	0
400053.1758	1830101.797	0
400632.8308	1830101.797	1
401212.4858	1830101.797	0
401792.1408	1830101.797	0
402371.7958	1830101.797	0
402951.4508	1830101.797	0
403531.1058	1830101.797	0
404110.7608	1830101.797	0
404690.4158	1830101.797	0
405270.0708	1830101.797	0
405849.7258	1830101.797	0
406429.3808	1830101.797	0
407009.0358	1830101.797	0
407588.6908	1830101.797	0
408168.3458	1830101.797	0
408748.0008	1830101.797	0
409327.6558	1830101.797	0
409907.3108	1830101.797	0
410486.9658	1830101.797	0
411066.6208	1830101.797	0
411646.2758	1830101.797	0
412225.9308	1830101.797	0
412805.5858	1830101.797	0
413385.2408	1830101.797	0
413964.8958	1830101.797	0
360056.9808	1829522.142	0
360636.6358	1829522.142	0
361216.2908	1829522.142	0
361795.9458	1829522.142	0
362375.6008	1829522.142	0
362955.2558	1829522.142	0
363534.9108	1829522.142	0
364114.5658	1829522.142	0
364694.2208	1829522.142	0
365273.8758	1829522.142	0
365853.5308	1829522.142	1
366433.1858	1829522.142	1
367012.8408	1829522.142	1
367592.4958	1829522.142	1
368172.1508	1829522.142	0
368751.8058	1829522.142	1
369331.4608	1829522.142	0
369911.1158	1829522.142	1
370490.7708	1829522.142	1
371070.4258	1829522.142	1
371650.0808	1829522.142	1
372229.7358	1829522.142	1
372809.3908	1829522.142	1
373389.0458	1829522.142	1
373968.7008	1829522.142	1
374548.3558	1829522.142	1
375128.0108	1829522.142	0
375707.6658	1829522.142	0
376287.3208	1829522.142	0
376866.9758	1829522.142	0
377446.6308	1829522.142	0
378026.2858	1829522.142	0
378605.9408	1829522.142	0
379185.5958	1829522.142	0
379765.2508	1829522.142	0
380344.9058	1829522.142	0
380924.5608	1829522.142	1
381504.2158	1829522.142	1
382083.8708	1829522.142	1
382663.5258	1829522.142	0
383243.1808	1829522.142	1
383822.8358	1829522.142	1
384402.4908	1829522.142	1
384982.1458	1829522.142	1
385561.8008	1829522.142	1
386141.4558	1829522.142	1
386721.1108	1829522.142	0
387300.7658	1829522.142	0
387880.4208	1829522.142	0
388460.0758	1829522.142	0
389039.7308	1829522.142	0
389619.3858	1829522.142	0
390199.0408	1829522.142	1
390778.6958	1829522.142	1
391358.3508	1829522.142	1
391938.0058	1829522.142	1
392517.6608	1829522.142	0
393097.3158	1829522.142	0
393676.9708	1829522.142	0
394256.6258	1829522.142	0
394836.2808	1829522.142	0
395415.9358	1829522.142	0
395995.5908	1829522.142	0
396575.2458	1829522.142	0
397154.9008	1829522.142	0
397734.5558	1829522.142	0
398314.2108	1829522.142	0
398893.8658	1829522.142	0
399473.5208	1829522.142	0
400053.1758	1829522.142	0
400632.8308	1829522.142	0
401212.4858	1829522.142	1
401792.1408	1829522.142	1
402371.7958	1829522.142	0
402951.4508	1829522.142	0
403531.1058	1829522.142	0
404110.7608	1829522.142	0
404690.4158	1829522.142	0
405270.0708	1829522.142	0
405849.7258	1829522.142	0
406429.3808	1829522.142	0
407009.0358	1829522.142	0
407588.6908	1829522.142	0
408168.3458	1829522.142	0
408748.0008	1829522.142	0
409327.6558	1829522.142	0
409907.3108	1829522.142	0
410486.9658	1829522.142	0
411066.6208	1829522.142	0
411646.2758	1829522.142	0
412225.9308	1829522.142	0
412805.5858	1829522.142	0
413385.2408	1829522.142	0
413964.8958	1829522.142	0
360056.9808	1828942.487	0
360636.6358	1828942.487	0
361216.2908	1828942.487	0
361795.9458	1828942.487	0
362375.6008	1828942.487	0
362955.2558	1828942.487	0
363534.9108	1828942.487	0
364114.5658	1828942.487	0
364694.2208	1828942.487	0
365273.8758	1828942.487	1
365853.5308	1828942.487	1
366433.1858	1828942.487	1
367012.8408	1828942.487	1
367592.4958	1828942.487	0
368172.1508	1828942.487	0
368751.8058	1828942.487	0
369331.4608	1828942.487	0
369911.1158	1828942.487	0
370490.7708	1828942.487	0
371070.4258	1828942.487	1
371650.0808	1828942.487	1
372229.7358	1828942.487	1
372809.3908	1828942.487	1
373389.0458	1828942.487	1
373968.7008	1828942.487	1
374548.3558	1828942.487	1
375128.0108	1828942.487	0
375707.6658	1828942.487	1
376287.3208	1828942.487	0
376866.9758	1828942.487	1
377446.6308	1828942.487	0
378026.2858	1828942.487	0
378605.9408	1828942.487	0
379185.5958	1828942.487	0
379765.2508	1828942.487	0
380344.9058	1828942.487	1
380924.5608	1828942.487	1
381504.2158	1828942.487	0
382083.8708	1828942.487	1
382663.5258	1828942.487	1
383243.1808	1828942.487	0
383822.8358	1828942.487	1
384402.4908	1828942.487	1
384982.1458	1828942.487	1
385561.8008	1828942.487	1
386141.4558	1828942.487	1
386721.1108	1828942.487	0
387300.7658	1828942.487	0
387880.4208	1828942.487	0
388460.0758	1828942.487	1
389039.7308	1828942.487	1
389619.3858	1828942.487	1
390199.0408	1828942.487	1
390778.6958	1828942.487	1
391358.3508	1828942.487	0
391938.0058	1828942.487	0
392517.6608	1828942.487	0
393097.3158	1828942.487	0
393676.9708	1828942.487	0
394256.6258	1828942.487	0
394836.2808	1828942.487	0
395415.9358	1828942.487	0
395995.5908	1828942.487	0
396575.2458	1828942.487	0
397154.9008	1828942.487	0
397734.5558	1828942.487	0
398314.2108	1828942.487	0
398893.8658	1828942.487	0
399473.5208	1828942.487	0
400053.1758	1828942.487	0
400632.8308	1828942.487	0
401212.4858	1828942.487	0
401792.1408	1828942.487	0
402371.7958	1828942.487	0
402951.4508	1828942.487	0
403531.1058	1828942.487	0
404110.7608	1828942.487	0
404690.4158	1828942.487	0
405270.0708	1828942.487	0
405849.7258	1828942.487	0
406429.3808	1828942.487	0
407009.0358	1828942.487	0
407588.6908	1828942.487	0
408168.3458	1828942.487	0
408748.0008	1828942.487	0
409327.6558	1828942.487	0
409907.3108	1828942.487	0
410486.9658	1828942.487	0
411066.6208	1828942.487	0
411646.2758	1828942.487	0
412225.9308	1828942.487	0
412805.5858	1828942.487	0
413385.2408	1828942.487	0
413964.8958	1828942.487	0
360056.9808	1828362.832	0
360636.6358	1828362.832	0
361216.2908	1828362.832	0
361795.9458	1828362.832	0
362375.6008	1828362.832	0
362955.2558	1828362.832	0
363534.9108	1828362.832	0
364114.5658	1828362.832	1
364694.2208	1828362.832	1
365273.8758	1828362.832	1
365853.5308	1828362.832	1
366433.1858	1828362.832	1
367012.8408	1828362.832	1
367592.4958	1828362.832	1
368172.1508	1828362.832	0
368751.8058	1828362.832	0
369331.4608	1828362.832	0
369911.1158	1828362.832	0
370490.7708	1828362.832	0
371070.4258	1828362.832	0
371650.0808	1828362.832	1
372229.7358	1828362.832	1
372809.3908	1828362.832	1
373389.0458	1828362.832	1
373968.7008	1828362.832	1
374548.3558	1828362.832	1
375128.0108	1828362.832	1
375707.6658	1828362.832	0
376287.3208	1828362.832	1
376866.9758	1828362.832	1
377446.6308	1828362.832	0
378026.2858	1828362.832	0
378605.9408	1828362.832	0
379185.5958	1828362.832	0
379765.2508	1828362.832	0
380344.9058	1828362.832	0
380924.5608	1828362.832	1
381504.2158	1828362.832	1
382083.8708	1828362.832	1
382663.5258	1828362.832	1
383243.1808	1828362.832	1
383822.8358	1828362.832	1
384402.4908	1828362.832	1
384982.1458	1828362.832	1
385561.8008	1828362.832	0
386141.4558	1828362.832	0
386721.1108	1828362.832	0
387300.7658	1828362.832	0
387880.4208	1828362.832	1
388460.0758	1828362.832	1
389039.7308	1828362.832	1
389619.3858	1828362.832	1
390199.0408	1828362.832	1
390778.6958	1828362.832	0
391358.3508	1828362.832	0
391938.0058	1828362.832	0
392517.6608	1828362.832	0
393097.3158	1828362.832	0
393676.9708	1828362.832	0
394256.6258	1828362.832	0
394836.2808	1828362.832	0
395415.9358	1828362.832	0
395995.5908	1828362.832	0
396575.2458	1828362.832	0
397154.9008	1828362.832	0
397734.5558	1828362.832	0
398314.2108	1828362.832	0
398893.8658	1828362.832	0
399473.5208	1828362.832	0
400053.1758	1828362.832	0
400632.8308	1828362.832	0
401212.4858	1828362.832	0
401792.1408	1828362.832	0
402371.7958	1828362.832	0
402951.4508	1828362.832	0
403531.1058	1828362.832	0
404110.7608	1828362.832	0
404690.4158	1828362.832	0
405270.0708	1828362.832	0
405849.7258	1828362.832	0
406429.3808	1828362.832	0
407009.0358	1828362.832	0
407588.6908	1828362.832	0
408168.3458	1828362.832	0
408748.0008	1828362.832	0
409327.6558	1828362.832	0
409907.3108	1828362.832	0
410486.9658	1828362.832	0
411066.6208	1828362.832	0
411646.2758	1828362.832	0
412225.9308	1828362.832	0
412805.5858	1828362.832	0
413385.2408	1828362.832	0
413964.8958	1828362.832	0
360056.9808	1827783.177	0
360636.6358	1827783.177	0
361216.2908	1827783.177	0
361795.9458	1827783.177	0
362375.6008	1827783.177	0
362955.2558	1827783.177	0
363534.9108	1827783.177	0
364114.5658	1827783.177	1
364694.2208	1827783.177	1
365273.8758	1827783.177	1
365853.5308	1827783.177	1
366433.1858	1827783.177	1
367012.8408	1827783.177	0
367592.4958	1827783.177	0
368172.1508	1827783.177	0
368751.8058	1827783.177	0
369331.4608	1827783.177	0
369911.1158	1827783.177	0
370490.7708	1827783.177	0
371070.4258	1827783.177	1
371650.0808	1827783.177	1
372229.7358	1827783.177	1
372809.3908	1827783.177	1
373389.0458	1827783.177	1
373968.7008	1827783.177	1
374548.3558	1827783.177	1
375128.0108	1827783.177	1
375707.6658	1827783.177	1
376287.3208	1827783.177	1
376866.9758	1827783.177	1
377446.6308	1827783.177	1
378026.2858	1827783.177	1
378605.9408	1827783.177	0
379185.5958	1827783.177	0
379765.2508	1827783.177	0
380344.9058	1827783.177	1
380924.5608	1827783.177	1
381504.2158	1827783.177	0
382083.8708	1827783.177	0
382663.5258	1827783.177	1
383243.1808	1827783.177	1
383822.8358	1827783.177	1
384402.4908	1827783.177	1
384982.1458	1827783.177	0
385561.8008	1827783.177	0
386141.4558	1827783.177	0
386721.1108	1827783.177	0
387300.7658	1827783.177	0
387880.4208	1827783.177	1
388460.0758	1827783.177	1
389039.7308	1827783.177	1
389619.3858	1827783.177	1
390199.0408	1827783.177	0
390778.6958	1827783.177	0
391358.3508	1827783.177	0
391938.0058	1827783.177	0
392517.6608	1827783.177	0
393097.3158	1827783.177	0
393676.9708	1827783.177	0
394256.6258	1827783.177	0
394836.2808	1827783.177	0
395415.9358	1827783.177	0
395995.5908	1827783.177	0
396575.2458	1827783.177	0
397154.9008	1827783.177	0
397734.5558	1827783.177	0
398314.2108	1827783.177	0
398893.8658	1827783.177	0
399473.5208	1827783.177	0
400053.1758	1827783.177	0
400632.8308	1827783.177	0
401212.4858	1827783.177	0
401792.1408	1827783.177	0
402371.7958	1827783.177	0
402951.4508	1827783.177	0
403531.1058	1827783.177	0
404110.7608	1827783.177	0
404690.4158	1827783.177	0
405270.0708	1827783.177	0
405849.7258	1827783.177	0
406429.3808	1827783.177	0
407009.0358	1827783.177	0
407588.6908	1827783.177	0
408168.3458	1827783.177	0
408748.0008	1827783.177	0
409327.6558	1827783.177	0
409907.3108	1827783.177	0
410486.9658	1827783.177	0
411066.6208	1827783.177	0
411646.2758	1827783.177	0
412225.9308	1827783.177	0
412805.5858	1827783.177	0
413385.2408	1827783.177	0
413964.8958	1827783.177	0
360056.9808	1827203.522	0
360636.6358	1827203.522	0
361216.2908	1827203.522	0
361795.9458	1827203.522	0
362375.6008	1827203.522	0
362955.2558	1827203.522	0
363534.9108	1827203.522	0
364114.5658	1827203.522	0
364694.2208	1827203.522	0
365273.8758	1827203.522	0
365853.5308	1827203.522	1
366433.1858	1827203.522	0
367012.8408	1827203.522	0
367592.4958	1827203.522	0
368172.1508	1827203.522	0
368751.8058	1827203.522	0
369331.4608	1827203.522	0
369911.1158	1827203.522	0
370490.7708	1827203.522	1
371070.4258	1827203.522	1
371650.0808	1827203.522	1
372229.7358	1827203.522	1
372809.3908	1827203.522	1
373389.0458	1827203.522	1
373968.7008	1827203.522	1
374548.3558	1827203.522	1
375128.0108	1827203.522	1
375707.6658	1827203.522	1
376287.3208	1827203.522	1
376866.9758	1827203.522	1
377446.6308	1827203.522	1
378026.2858	1827203.522	0
378605.9408	1827203.522	0
379185.5958	1827203.522	0
379765.2508	1827203.522	0
380344.9058	1827203.522	1
380924.5608	1827203.522	1
381504.2158	1827203.522	1
382083.8708	1827203.522	0
382663.5258	1827203.522	0
383243.1808	1827203.522	1
383822.8358	1827203.522	1
384402.4908	1827203.522	1
384982.1458	1827203.522	1
385561.8008	1827203.522	0
386141.4558	1827203.522	0
386721.1108	1827203.522	0
387300.7658	1827203.522	0
387880.4208	1827203.522	1
388460.0758	1827203.522	1
389039.7308	1827203.522	1
389619.3858	1827203.522	1
390199.0408	1827203.522	0
390778.6958	1827203.522	1
391358.3508	1827203.522	1
391938.0058	1827203.522	0
392517.6608	1827203.522	0
393097.3158	1827203.522	0
393676.9708	1827203.522	0
394256.6258	1827203.522	0
394836.2808	1827203.522	0
395415.9358	1827203.522	0
395995.5908	1827203.522	0
396575.2458	1827203.522	0
397154.9008	1827203.522	0
397734.5558	1827203.522	0
398314.2108	1827203.522	0
398893.8658	1827203.522	0
399473.5208	1827203.522	0
400053.1758	1827203.522	0
400632.8308	1827203.522	0
401212.4858	1827203.522	0
401792.1408	1827203.522	0
402371.7958	1827203.522	0
402951.4508	1827203.522	0
403531.1058	1827203.522	0
404110.7608	1827203.522	0
404690.4158	1827203.522	0
405270.0708	1827203.522	0
405849.7258	1827203.522	0
406429.3808	1827203.522	0
407009.0358	1827203.522	0
407588.6908	1827203.522	0
408168.3458	1827203.522	0
408748.0008	1827203.522	0
409327.6558	1827203.522	0
409907.3108	1827203.522	0
410486.9658	1827203.522	0
411066.6208	1827203.522	0
411646.2758	1827203.522	0
412225.9308	1827203.522	0
412805.5858	1827203.522	0
413385.2408	1827203.522	0
413964.8958	1827203.522	0
360056.9808	1826623.867	0
360636.6358	1826623.867	0
361216.2908	1826623.867	0
361795.9458	1826623.867	0
362375.6008	1826623.867	0
362955.2558	1826623.867	0
363534.9108	1826623.867	0
364114.5658	1826623.867	0
364694.2208	1826623.867	1
365273.8758	1826623.867	1
365853.5308	1826623.867	0
366433.1858	1826623.867	0
367012.8408	1826623.867	0
367592.4958	1826623.867	0
368172.1508	1826623.867	0
368751.8058	1826623.867	0
369331.4608	1826623.867	0
369911.1158	1826623.867	0
370490.7708	1826623.867	1
371070.4258	1826623.867	1
371650.0808	1826623.867	1
372229.7358	1826623.867	1
372809.3908	1826623.867	1
373389.0458	1826623.867	1
373968.7008	1826623.867	1
374548.3558	1826623.867	1
375128.0108	1826623.867	0
375707.6658	1826623.867	1
376287.3208	1826623.867	1
376866.9758	1826623.867	1
377446.6308	1826623.867	0
378026.2858	1826623.867	0
378605.9408	1826623.867	0
379185.5958	1826623.867	0
379765.2508	1826623.867	0
380344.9058	1826623.867	1
380924.5608	1826623.867	1
381504.2158	1826623.867	1
382083.8708	1826623.867	1
382663.5258	1826623.867	1
383243.1808	1826623.867	1
383822.8358	1826623.867	1
384402.4908	1826623.867	1
384982.1458	1826623.867	0
385561.8008	1826623.867	0
386141.4558	1826623.867	0
386721.1108	1826623.867	0
387300.7658	1826623.867	0
387880.4208	1826623.867	1
388460.0758	1826623.867	1
389039.7308	1826623.867	1
389619.3858	1826623.867	1
390199.0408	1826623.867	1
390778.6958	1826623.867	1
391358.3508	1826623.867	1
391938.0058	1826623.867	0
392517.6608	1826623.867	0
393097.3158	1826623.867	0
393676.9708	1826623.867	0
394256.6258	1826623.867	0
394836.2808	1826623.867	0
395415.9358	1826623.867	0
395995.5908	1826623.867	0
396575.2458	1826623.867	0
397154.9008	1826623.867	0
397734.5558	1826623.867	0
398314.2108	1826623.867	0
398893.8658	1826623.867	0
399473.5208	1826623.867	1
400053.1758	1826623.867	0
400632.8308	1826623.867	0
401212.4858	1826623.867	0
401792.1408	1826623.867	0
402371.7958	1826623.867	0
402951.4508	1826623.867	0
403531.1058	1826623.867	0
404110.7608	1826623.867	0
404690.4158	1826623.867	0
405270.0708	1826623.867	0
405849.7258	1826623.867	0
406429.3808	1826623.867	0
407009.0358	1826623.867	0
407588.6908	1826623.867	0
408168.3458	1826623.867	0
408748.0008	1826623.867	0
409327.6558	1826623.867	0
409907.3108	1826623.867	0
410486.9658	1826623.867	0
411066.6208	1826623.867	0
411646.2758	1826623.867	0
412225.9308	1826623.867	0
412805.5858	1826623.867	0
413385.2408	1826623.867	0
413964.8958	1826623.867	0
360056.9808	1826044.212	0
360636.6358	1826044.212	0
361216.2908	1826044.212	0
361795.9458	1826044.212	0
362375.6008	1826044.212	0
362955.2558	1826044.212	0
363534.9108	1826044.212	0
364114.5658	1826044.212	1
364694.2208	1826044.212	1
365273.8758	1826044.212	0
365853.5308	1826044.212	0
366433.1858	1826044.212	0
367012.8408	1826044.212	0
367592.4958	1826044.212	0
368172.1508	1826044.212	0
368751.8058	1826044.212	0
369331.4608	1826044.212	0
369911.1158	1826044.212	0
370490.7708	1826044.212	1
371070.4258	1826044.212	1
371650.0808	1826044.212	1
372229.7358	1826044.212	1
372809.3908	1826044.212	1
373389.0458	1826044.212	1
373968.7008	1826044.212	1
374548.3558	1826044.212	1
375128.0108	1826044.212	1
375707.6658	1826044.212	1
376287.3208	1826044.212	1
376866.9758	1826044.212	1
377446.6308	1826044.212	0
378026.2858	1826044.212	0
378605.9408	1826044.212	0
379185.5958	1826044.212	0
379765.2508	1826044.212	0
380344.9058	1826044.212	1
380924.5608	1826044.212	1
381504.2158	1826044.212	1
382083.8708	1826044.212	1
382663.5258	1826044.212	0
383243.1808	1826044.212	1
383822.8358	1826044.212	1
384402.4908	1826044.212	1
384982.1458	1826044.212	0
385561.8008	1826044.212	0
386141.4558	1826044.212	0
386721.1108	1826044.212	0
387300.7658	1826044.212	0
387880.4208	1826044.212	1
388460.0758	1826044.212	1
389039.7308	1826044.212	1
389619.3858	1826044.212	1
390199.0408	1826044.212	0
390778.6958	1826044.212	1
391358.3508	1826044.212	1
391938.0058	1826044.212	1
392517.6608	1826044.212	1
393097.3158	1826044.212	1
393676.9708	1826044.212	0
394256.6258	1826044.212	0
394836.2808	1826044.212	0
395415.9358	1826044.212	0
395995.5908	1826044.212	0
396575.2458	1826044.212	0
397154.9008	1826044.212	0
397734.5558	1826044.212	0
398314.2108	1826044.212	0
398893.8658	1826044.212	0
399473.5208	1826044.212	1
400053.1758	1826044.212	0
400632.8308	1826044.212	0
401212.4858	1826044.212	0
401792.1408	1826044.212	0
402371.7958	1826044.212	0
402951.4508	1826044.212	0
403531.1058	1826044.212	0
404110.7608	1826044.212	0
404690.4158	1826044.212	0
405270.0708	1826044.212	0
405849.7258	1826044.212	0
406429.3808	1826044.212	0
407009.0358	1826044.212	0
407588.6908	1826044.212	0
408168.3458	1826044.212	0
408748.0008	1826044.212	0
409327.6558	1826044.212	0
409907.3108	1826044.212	0
410486.9658	1826044.212	0
411066.6208	1826044.212	0
411646.2758	1826044.212	0
412225.9308	1826044.212	0
412805.5858	1826044.212	0
413385.2408	1826044.212	0
413964.8958	1826044.212	0
360056.9808	1825464.557	0
360636.6358	1825464.557	0
361216.2908	1825464.557	0
361795.9458	1825464.557	0
362375.6008	1825464.557	0
362955.2558	1825464.557	0
363534.9108	1825464.557	0
364114.5658	1825464.557	1
364694.2208	1825464.557	1
365273.8758	1825464.557	0
365853.5308	1825464.557	0
366433.1858	1825464.557	0
367012.8408	1825464.557	0
367592.4958	1825464.557	0
368172.1508	1825464.557	0
368751.8058	1825464.557	0
369331.4608	1825464.557	0
369911.1158	1825464.557	0
370490.7708	1825464.557	0
371070.4258	1825464.557	0
371650.0808	1825464.557	0
372229.7358	1825464.557	1
372809.3908	1825464.557	1
373389.0458	1825464.557	1
373968.7008	1825464.557	1
[truncated: 8,059 more rows]
