# Supplementary material for: Methodological approaches for estimating populations of the endangered dhole Cuon alpinus
Source: PeerJ. 2022 Feb 22;10:e12905. doi: 10.7717/peerj.12905 (PMC8877337; doi:10.7717/peerj.12905)
Supplement: Supplemental Information 2 [file peerj-10-12905-s002.zip › Leopard_Data/SPACECAP_Bayesian model/LPD_CH.csv]

LOC_ID	ANIMAL_ID	SO
2	1	8
7	2	15
8	3	1
8	1	10
8	1	16
9	1	13
12	4	14
16	3	11
17	6	25
17	7	26
17	7	27
17	5	30
17	6	32
18	7	25
18	6	29
18	7	32
19	6	27
19	7	32
20	8	33
22	9	23
30	7	49
34	7	45
