# Supplementary material for: Methodological approaches for estimating populations of the endangered dhole Cuon alpinus
Source: PeerJ. 2022 Feb 22;10:e12905. doi: 10.7717/peerj.12905 (PMC8877337; doi:10.7717/peerj.12905)
Supplement: Supplemental Information 4 [file peerj-10-12905-s004.zip]

Archive with 54 entries (51 files):
- Data and scripts for STE and TTE/
- __MACOSX/._Data and scripts for STE and TTE
- Data and scripts for STE and TTE/DeploymentTime_LargestArea.csv
- __MACOSX/Data and scripts for STE and TTE/._DeploymentTime_LargestArea.csv
- Data and scripts for STE and TTE/.DS_Store
- __MACOSX/Data and scripts for STE and TTE/._.DS_Store
- Data and scripts for STE and TTE/IndiaDholeData.csv
- __MACOSX/Data and scripts for STE and TTE/._IndiaDholeData.csv
- Data and scripts for STE and TTE/DeploymentTime_LargestArea-10_.csv
- __MACOSX/Data and scripts for STE and TTE/._DeploymentTime_LargestArea-10_.csv
- Data and scripts for STE and TTE/IndiaLeoData.csv
- __MACOSX/Data and scripts for STE and TTE/._IndiaLeoData.csv
- Data and scripts for STE and TTE/DeploymentTime_LargestArea+20_.csv
- __MACOSX/Data and scripts for STE and TTE/._DeploymentTime_LargestArea+20_.csv
- Data and scripts for STE and TTE/DHL_detection_count_Betabinomial.xlsx
- __MACOSX/Data and scripts for STE and TTE/._DHL_detection_count_Betabinomial.xlsx
- Data and scripts for STE and TTE/DeploymentTime_AverageArea.csv
- __MACOSX/Data and scripts for STE and TTE/._DeploymentTime_AverageArea.csv
- Data and scripts for STE and TTE/Results_Martin_etal_DusitReducedModel/
- __MACOSX/Data and scripts for STE and TTE/._Results_Martin_etal_DusitReducedModel
- Data and scripts for STE and TTE/Spatial_Mark Resight_secr/
- __MACOSX/Data and scripts for STE and TTE/._Spatial_Mark Resight_secr
- Data and scripts for STE and TTE/DeploymentTime_LargestArea-20_.csv
- __MACOSX/Data and scripts for STE and TTE/._DeploymentTime_LargestArea-20_.csv
- Data and scripts for STE and TTE/DeploymentTime_LargestArea+10_.csv
- __MACOSX/Data and scripts for STE and TTE/._DeploymentTime_LargestArea+10_.csv
- Data and scripts for STE and TTE/Scripts for STE and TTE models.docx
- __MACOSX/Data and scripts for STE and TTE/._Scripts for STE and TTE models.docx
- Data and scripts for STE and TTE/Results_Martin_etal_DusitReducedModel/.DS_Store
- __MACOSX/Data and scripts for STE and TTE/Results_Martin_etal_DusitReducedModel/._.DS_Store
- Data and scripts for STE and TTE/Results_Martin_etal_DusitReducedModel/Martin_Results_Informed_Lambda.csv
- __MACOSX/Data and scripts for STE and TTE/Results_Martin_etal_DusitReducedModel/._Martin_Results_Informed_Lambda.csv
- Data and scripts for STE and TTE/Results_Martin_etal_DusitReducedModel/Martin_Results_Uninf_Lambda.csv
- __MACOSX/Data and scripts for STE and TTE/Results_Martin_etal_DusitReducedModel/._Martin_Results_Uninf_Lambda.csv
- Data and scripts for STE and TTE/Results_Martin_etal_DusitReducedModel/Martin_Results_Partial_Lambda.csv
- __MACOSX/Data and scripts for STE and TTE/Results_Martin_etal_DusitReducedModel/._Martin_Results_Partial_Lambda.csv
- Data and scripts for STE and TTE/Spatial_Mark Resight_secr/dhlcap.txt
- __MACOSX/Data and scripts for STE and TTE/Spatial_Mark Resight_secr/._dhlcap.txt
- Data and scripts for STE and TTE/Spatial_Mark Resight_secr/bufferhabdhole.dbf
- __MACOSX/Data and scripts for STE and TTE/Spatial_Mark Resight_secr/._bufferhabdhole.dbf
- Data and scripts for STE and TTE/Spatial_Mark Resight_secr/bufferhabdhole.shp
- __MACOSX/Data and scripts for STE and TTE/Spatial_Mark Resight_secr/._bufferhabdhole.shp
- Data and scripts for STE and TTE/Spatial_Mark Resight_secr/bufferhabdhole.cpg
- __MACOSX/Data and scripts for STE and TTE/Spatial_Mark Resight_secr/._bufferhabdhole.cpg
- Data and scripts for STE and TTE/Spatial_Mark Resight_secr/bufferhabdhole.shx
- __MACOSX/Data and scripts for STE and TTE/Spatial_Mark Resight_secr/._bufferhabdhole.shx
- Data and scripts for STE and TTE/Spatial_Mark Resight_secr/bufferhabdhole.prj
- __MACOSX/Data and scripts for STE and TTE/Spatial_Mark Resight_secr/._bufferhabdhole.prj
- Data and scripts for STE and TTE/Spatial_Mark Resight_secr/RWStrap.txt
- __MACOSX/Data and scripts for STE and TTE/Spatial_Mark Resight_secr/._RWStrap.txt
- Data and scripts for STE and TTE/Spatial_Mark Resight_secr/Tudhl.txt
- __MACOSX/Data and scripts for STE and TTE/Spatial_Mark Resight_secr/._Tudhl.txt
- Data and scripts for STE and TTE/Spatial_Mark Resight_secr/smrRcode.R
- __MACOSX/Data and scripts for STE and TTE/Spatial_Mark Resight_secr/._smrRcode.R
