# Supplementary material for: Methodological approaches for estimating populations of the endangered dhole Cuon alpinus
Source: PeerJ. 2022 Feb 22;10:e12905. doi: 10.7717/peerj.12905 (PMC8877337; doi:10.7717/peerj.12905)
Supplement: Supplemental Information 4 [file peerj-10-12905-s004.zip › Data and scripts for STE and TTE/IndiaDholeData.csv]

cam	datetime	count	common	species	x	y	individuals	independent
303	2019-04-20 12:42:06	0	Black-footed grey langur	Semnopithecus hypoleucos	73.89788	16.42652	1	TRUE
303	2019-04-20 12:47:48	0	Black-footed grey langur	Semnopithecus hypoleucos	73.89788	16.42652	1	TRUE
306	2019-04-22 16:17:59	0	Black-footed grey langur	Semnopithecus hypoleucos	73.87067	16.42593	1	TRUE
308	2019-04-13 17:04:57	0	Black-footed grey langur	Semnopithecus hypoleucos	73.87054	16.43692	1	TRUE
308	2019-04-13 17:13:23	0	Black-footed grey langur	Semnopithecus hypoleucos	73.87054	16.43692	1	TRUE
308	2019-04-21 15:13:00	0	Black-footed grey langur	Semnopithecus hypoleucos	73.87054	16.43692	1	TRUE
308	2019-04-21 15:14:20	0	Black-footed grey langur	Semnopithecus hypoleucos	73.87054	16.43692	1	TRUE
308	2019-04-21 15:24:41	0	Black-footed grey langur	Semnopithecus hypoleucos	73.87054	16.43692	1	TRUE
308	2019-04-21 15:26:01	0	Black-footed grey langur	Semnopithecus hypoleucos	73.87054	16.43692	1	TRUE
311	2019-04-26 18:05:10	0	Black-footed grey langur	Semnopithecus hypoleucos	73.893	16.2874	1	TRUE
312	2019-04-26 12:50:12	0	Black-footed grey langur	Semnopithecus hypoleucos	73.89555	16.26662	1	TRUE
312	2019-04-29 09:34:52	0	Black-footed grey langur	Semnopithecus hypoleucos	73.89555	16.26662	1	TRUE
312	2019-04-29 09:35:14	0	Black-footed grey langur	Semnopithecus hypoleucos	73.89555	16.26662	1	TRUE
313	2019-05-03 11:49:16	0	Black-footed grey langur	Semnopithecus hypoleucos	73.91303	16.26175	1	TRUE
323	2019-05-16 12:51:30	0	Black-footed grey langur	Semnopithecus hypoleucos	73.96892	16.25353	1	TRUE
323	2019-05-16 12:52:18	0	Black-footed grey langur	Semnopithecus hypoleucos	73.96892	16.25353	1	TRUE
323	2019-05-16 12:54:26	0	Black-footed grey langur	Semnopithecus hypoleucos	73.96892	16.25353	1	TRUE
323	2019-05-16 12:54:59	0	Black-footed grey langur	Semnopithecus hypoleucos	73.96892	16.25353	1	FALSE
323	2019-05-16 12:55:15	0	Black-footed grey langur	Semnopithecus hypoleucos	73.96892	16.25353	4	TRUE
326	2019-05-16 14:38:10	0	Black-footed grey langur	Semnopithecus hypoleucos	73.93398	16.24795	1	TRUE
326	2019-05-16 14:41:18	0	Black-footed grey langur	Semnopithecus hypoleucos	73.93398	16.24795	1	TRUE
326	2019-05-16 14:41:39	0	Black-footed grey langur	Semnopithecus hypoleucos	73.93398	16.24795	2	FALSE
326	2019-05-16 14:42:15	0	Black-footed grey langur	Semnopithecus hypoleucos	73.93398	16.24795	1	TRUE
326	2019-05-16 14:42:58	0	Black-footed grey langur	Semnopithecus hypoleucos	73.93398	16.24795	1	FALSE
326	2019-05-16 14:43:20	0	Black-footed grey langur	Semnopithecus hypoleucos	73.93398	16.24795	1	TRUE
326	2019-05-16 14:43:46	0	Black-footed grey langur	Semnopithecus hypoleucos	73.93398	16.24795	1	FALSE
326	2019-05-16 14:45:28	0	Black-footed grey langur	Semnopithecus hypoleucos	73.93398	16.24795	1	TRUE
297	2019-04-09 08:27:08	0	Black-footed grey langur	Semnopithecus hypoleucos	73.89222	16.3294	1	TRUE
298	2019-04-12 16:05:46	0	Black-footed grey langur	Semnopithecus hypoleucos	73.90072	16.33372	1	TRUE
298	2019-04-12 16:06:58	0	Black-footed grey langur	Semnopithecus hypoleucos	73.90072	16.33372	1	TRUE
298	2019-04-12 16:07:53	0	Black-footed grey langur	Semnopithecus hypoleucos	73.90072	16.33372	1	TRUE
298	2019-04-12 16:08:02	0	Black-footed grey langur	Semnopithecus hypoleucos	73.90072	16.33372	1	TRUE
298	2019-04-12 16:09:29	0	Black-footed grey langur	Semnopithecus hypoleucos	73.90072	16.33372	1	TRUE
298	2019-04-12 16:09:33	0	Black-footed grey langur	Semnopithecus hypoleucos	73.90072	16.33372	3	FALSE
298	2019-04-12 16:10:14	0	Black-footed grey langur	Semnopithecus hypoleucos	73.90072	16.33372	1	TRUE
298	2019-04-12 16:10:33	0	Black-footed grey langur	Semnopithecus hypoleucos	73.90072	16.33372	1	FALSE
298	2019-04-12 16:12:20	0	Black-footed grey langur	Semnopithecus hypoleucos	73.90072	16.33372	2	TRUE
298	2019-04-12 16:13:50	0	Black-footed grey langur	Semnopithecus hypoleucos	73.90072	16.33372	1	TRUE
298	2019-04-12 16:14:57	0	Black-footed grey langur	Semnopithecus hypoleucos	73.90072	16.33372	1	TRUE
298	2019-04-12 16:15:34	0	Black-footed grey langur	Semnopithecus hypoleucos	73.90072	16.33372	1	TRUE
298	2019-04-12 16:15:55	0	Black-footed grey langur	Semnopithecus hypoleucos	73.90072	16.33372	2	FALSE
298	2019-04-12 16:17:13	0	Black-footed grey langur	Semnopithecus hypoleucos	73.90072	16.33372	2	TRUE
298	2019-04-12 16:18:47	0	Black-footed grey langur	Semnopithecus hypoleucos	73.90072	16.33372	1	TRUE
298	2019-04-12 16:19:15	0	Black-footed grey langur	Semnopithecus hypoleucos	73.90072	16.33372	1	TRUE
298	2019-04-12 16:21:38	0	Black-footed grey langur	Semnopithecus hypoleucos	73.90072	16.33372	2	TRUE
298	2019-04-12 16:25:22	0	Black-footed grey langur	Semnopithecus hypoleucos	73.90072	16.33372	1	TRUE
299	2019-04-07 09:18:31	0	Black-footed grey langur	Semnopithecus hypoleucos	73.9106	16.32733	1	TRUE
299	2019-04-07 09:20:14	0	Black-footed grey langur	Semnopithecus hypoleucos	73.9106	16.32733	1	TRUE
301	2019-04-15 08:04:12	0	Black-footed grey langur	Semnopithecus hypoleucos	73.84219	16.33703	1	TRUE
302	2019-04-09 12:44:35	0	Black-footed grey langur	Semnopithecus hypoleucos	73.84905	16.32952	1	TRUE
302	2019-04-09 12:57:27	0	Black-footed grey langur	Semnopithecus hypoleucos	73.84905	16.32952	1	TRUE
302	2019-04-09 12:57:54	0	Black-footed grey langur	Semnopithecus hypoleucos	73.84905	16.32952	1	FALSE
302	2019-04-09 12:58:34	0	Black-footed grey langur	Semnopithecus hypoleucos	73.84905	16.32952	1	TRUE
302	2019-04-09 12:58:56	0	Black-footed grey langur	Semnopithecus hypoleucos	73.84905	16.32952	1	FALSE
302	2019-04-09 12:59:28	0	Black-footed grey langur	Semnopithecus hypoleucos	73.84905	16.32952	1	TRUE
305	2019-04-09 23:40:09	0	Brown Palm civet	Paradoxurus jerdoni	73.88428	16.43952	1	TRUE
305	2019-04-09 23:48:41	0	Brown Palm civet	Paradoxurus jerdoni	73.88428	16.43952	1	TRUE
305	2019-04-16 02:03:58	0	Brown Palm civet	Paradoxurus jerdoni	73.88428	16.43952	1	TRUE
305	2019-04-16 02:04:25	0	Brown Palm civet	Paradoxurus jerdoni	73.88428	16.43952	1	TRUE
305	2019-04-16 02:05:46	0	Brown Palm civet	Paradoxurus jerdoni	73.88428	16.43952	1	TRUE
305	2019-04-16 02:06:01	0	Brown Palm civet	Paradoxurus jerdoni	73.88428	16.43952	1	TRUE
305	2019-04-18 18:46:59	0	Common leopard	Panthera pardus	73.88428	16.43952	1	TRUE
309	2019-04-15 06:17:48	0	Common leopard	Panthera pardus	73.84462	16.40847	1	TRUE
310	2019-04-29 16:29:20	0	Common leopard	Panthera pardus	73.9042	16.30397	1	TRUE
310	2019-04-30 01:02:56	0	Common leopard	Panthera pardus	73.9042	16.30397	1	TRUE
310	2019-04-30 01:03:44	0	Common leopard	Panthera pardus	73.9042	16.30397	1	TRUE
310	2019-04-30 01:03:55	0	Common leopard	Panthera pardus	73.9042	16.30397	1	FALSE
310	2019-04-30 01:04:14	0	Common leopard	Panthera pardus	73.9042	16.30397	1	TRUE
310	2019-05-01 00:51:46	0	Common leopard	Panthera pardus	73.9042	16.30397	1	TRUE
310	2019-05-04 17:12:31	0	Common leopard	Panthera pardus	73.9042	16.30397	1	TRUE
310	2019-05-06 07:31:39	0	Common leopard	Panthera pardus	73.9042	16.30397	1	TRUE
310	2019-05-06 07:32:57	0	Common leopard	Panthera pardus	73.9042	16.30397	1	TRUE
311	2019-04-29 19:31:52	0	Common leopard	Panthera pardus	73.893	16.2874	1	TRUE
311	2019-05-03 05:50:24	0	Common leopard	Panthera pardus	73.893	16.2874	1	TRUE
311	2019-05-06 23:26:31	0	Common leopard	Panthera pardus	73.893	16.2874	1	TRUE
312	2019-05-01 01:57:54	0	Common leopard	Panthera pardus	73.89555	16.26662	1	TRUE
312	2019-05-01 03:45:13	0	Common leopard	Panthera pardus	73.89555	16.26662	1	TRUE
312	2019-05-06 02:05:01	0	Common leopard	Panthera pardus	73.89555	16.26662	1	TRUE
312	2019-05-06 02:05:44	0	Common leopard	Panthera pardus	73.89555	16.26662	1	FALSE
312	2019-05-06 02:06:25	0	Common leopard	Panthera pardus	73.89555	16.26662	1	TRUE
313	2019-05-07 14:56:36	0	Common leopard	Panthera pardus	73.91303	16.26175	1	TRUE
315	2019-04-27 15:58:03	0	Common leopard	Panthera pardus	73.9528	16.28452	1	TRUE
295	2019-04-12 00:30:08	0	Common leopard	Panthera pardus	73.8802	16.32547	1	TRUE
295	2019-04-12 10:32:23	0	Common leopard	Panthera pardus	73.8802	16.32547	1	TRUE
295	2019-04-12 18:33:50	0	Common leopard	Panthera pardus	73.8802	16.32547	1	TRUE
323	2019-05-23 16:23:00	0	Common leopard	Panthera pardus	73.96892	16.25353	1	TRUE
323	2019-05-23 16:23:00	0	Common leopard	Panthera pardus	73.96892	16.25353	1	FALSE
323	2019-05-23 16:23:00	0	Common leopard	Panthera pardus	73.96892	16.25353	1	FALSE
327	2019-05-19 19:29:45	0	Common leopard	Panthera pardus	73.92384	16.24465	1	TRUE
300	2019-04-19 01:41:39	0	Common leopard	Panthera pardus	73.91585	16.31808	1	TRUE
301	2019-04-05 18:51:22	0	Common leopard	Panthera pardus	73.84219	16.33703	1	TRUE
301	2019-04-14 18:13:51	0	Common leopard	Panthera pardus	73.84219	16.33703	1	TRUE
301	2019-04-20 17:51:53	0	Common leopard	Panthera pardus	73.84219	16.33703	1	TRUE
301	2019-04-20 17:52:09	0	Common leopard	Panthera pardus	73.84219	16.33703	1	TRUE
302	2019-04-17 20:04:06	0	Common leopard	Panthera pardus	73.84905	16.32952	1	TRUE
300	2019-04-14 02:09:35	0	Common palm civet	Paradoxurus hermaphroditus	73.91585	16.31808	1	TRUE
305	2019-04-05 19:02:16	1	Dhole	Cuon alpinus	73.88428	16.43952	1	TRUE
305	2019-04-05 19:02:51	1	Dhole	Cuon alpinus	73.88428	16.43952	1	FALSE
306	2019-04-09 18:07:01	1	Dhole	Cuon alpinus	73.87067	16.42593	1	TRUE
306	2019-04-09 18:07:35	1	Dhole	Cuon alpinus	73.87067	16.42593	2	FALSE
306	2019-04-09 18:07:50	1	Dhole	Cuon alpinus	73.87067	16.42593	5	FALSE
306	2019-04-09 18:08:05	1	Dhole	Cuon alpinus	73.87067	16.42593	4	TRUE
306	2019-04-09 18:08:25	1	Dhole	Cuon alpinus	73.87067	16.42593	4	FALSE
306	2019-04-09 18:08:50	1	Dhole	Cuon alpinus	73.87067	16.42593	6	FALSE
306	2019-04-09 18:09:19	1	Dhole	Cuon alpinus	73.87067	16.42593	5	TRUE
306	2019-04-09 18:09:35	1	Dhole	Cuon alpinus	73.87067	16.42593	4	FALSE
306	2019-04-09 18:09:49	1	Dhole	Cuon alpinus	73.87067	16.42593	2	FALSE
306	2019-04-09 18:10:04	1	Dhole	Cuon alpinus	73.87067	16.42593	2	TRUE
306	2019-04-09 18:10:19	1	Dhole	Cuon alpinus	73.87067	16.42593	2	FALSE
306	2019-04-09 18:11:56	1	Dhole	Cuon alpinus	73.87067	16.42593	2	TRUE
313	2019-05-01 05:29:22	1	Dhole	Cuon alpinus	73.91303	16.26175	1	TRUE
314	2019-05-03 17:39:30	1	Dhole	Cuon alpinus	73.98631	16.29205	1	TRUE
314	2019-05-03 17:40:30	1	Dhole	Cuon alpinus	73.98631	16.29205	1	TRUE
314	2019-05-09 06:36:54	1	Dhole	Cuon alpinus	73.98631	16.29205	1	TRUE
314	2019-05-09 06:37:34	1	Dhole	Cuon alpinus	73.98631	16.29205	1	TRUE
314	2019-05-09 06:38:14	1	Dhole	Cuon alpinus	73.98631	16.29205	1	TRUE
315	2019-05-07 11:37:06	1	Dhole	Cuon alpinus	73.9528	16.28452	1	TRUE
323	2019-05-22 18:47:09	1	Dhole	Cuon alpinus	73.96892	16.25353	2	TRUE
323	2019-05-22 18:47:23	1	Dhole	Cuon alpinus	73.96892	16.25353	1	FALSE
326	2019-05-25 17:29:16	1	Dhole	Cuon alpinus	73.93398	16.24795	1	TRUE
326	2019-05-25 17:29:31	1	Dhole	Cuon alpinus	73.93398	16.24795	1	FALSE
326	2019-05-25 17:29:49	1	Dhole	Cuon alpinus	73.93398	16.24795	1	FALSE
326	2019-05-25 17:31:02	1	Dhole	Cuon alpinus	73.93398	16.24795	2	TRUE
326	2019-05-25 17:31:18	1	Dhole	Cuon alpinus	73.93398	16.24795	1	FALSE
326	2019-05-25 17:31:38	1	Dhole	Cuon alpinus	73.93398	16.24795	1	FALSE
326	2019-05-25 17:31:54	1	Dhole	Cuon alpinus	73.93398	16.24795	2	FALSE
326	2019-05-25 17:32:37	1	Dhole	Cuon alpinus	73.93398	16.24795	1	TRUE
326	2019-05-27 08:00:47	1	Dhole	Cuon alpinus	73.93398	16.24795	1	TRUE
326	2019-05-27 08:01:03	1	Dhole	Cuon alpinus	73.93398	16.24795	2	TRUE
326	2019-05-27 08:01:22	1	Dhole	Cuon alpinus	73.93398	16.24795	3	FALSE
326	2019-05-27 08:01:32	1	Dhole	Cuon alpinus	73.93398	16.24795	2	FALSE
326	2019-05-27 08:01:52	1	Dhole	Cuon alpinus	73.93398	16.24795	4	FALSE
326	2019-05-27 08:02:06	1	Dhole	Cuon alpinus	73.93398	16.24795	3	TRUE
326	2019-05-27 08:02:32	1	Dhole	Cuon alpinus	73.93398	16.24795	3	FALSE
326	2019-05-27 08:02:48	1	Dhole	Cuon alpinus	73.93398	16.24795	3	FALSE
327	2019-05-27 08:20:19	1	Dhole	Cuon alpinus	73.92384	16.24465	1	TRUE
327	2019-05-27 08:20:43	1	Dhole	Cuon alpinus	73.92384	16.24465	1	FALSE
327	2019-05-27 08:21:10	1	Dhole	Cuon alpinus	73.92384	16.24465	1	TRUE
327	2019-05-27 08:21:32	1	Dhole	Cuon alpinus	73.92384	16.24465	1	FALSE
327	2019-05-27 08:21:51	1	Dhole	Cuon alpinus	73.92384	16.24465	1	FALSE
327	2019-05-27 08:22:10	1	Dhole	Cuon alpinus	73.92384	16.24465	1	TRUE
327	2019-05-27 08:22:32	1	Dhole	Cuon alpinus	73.92384	16.24465	1	FALSE
327	2019-05-27 08:22:57	1	Dhole	Cuon alpinus	73.92384	16.24465	1	FALSE
298	2019-04-14 08:35:44	1	Dhole	Cuon alpinus	73.90072	16.33372	1	TRUE
298	2019-04-14 08:36:14	1	Dhole	Cuon alpinus	73.90072	16.33372	2	TRUE
298	2019-04-14 08:36:29	1	Dhole	Cuon alpinus	73.90072	16.33372	2	FALSE
298	2019-04-14 08:36:43	1	Dhole	Cuon alpinus	73.90072	16.33372	1	FALSE
298	2019-04-14 08:37:14	1	Dhole	Cuon alpinus	73.90072	16.33372	1	TRUE
299	2019-04-15 06:07:07	1	Dhole	Cuon alpinus	73.9106	16.32733	1	TRUE
299	2019-04-15 06:07:23	1	Dhole	Cuon alpinus	73.9106	16.32733	1	FALSE
299	2019-04-15 06:07:39	1	Dhole	Cuon alpinus	73.9106	16.32733	2	FALSE
299	2019-04-15 06:07:53	1	Dhole	Cuon alpinus	73.9106	16.32733	4	FALSE
299	2019-04-15 06:08:07	1	Dhole	Cuon alpinus	73.9106	16.32733	1	TRUE
299	2019-04-22 08:31:30	1	Dhole	Cuon alpinus	73.9106	16.32733	1	TRUE
299	2019-04-22 08:31:48	1	Dhole	Cuon alpinus	73.9106	16.32733	1	FALSE
299	2019-04-22 08:32:32	1	Dhole	Cuon alpinus	73.9106	16.32733	1	TRUE
300	2019-04-18 07:24:06	1	Dhole	Cuon alpinus	73.91585	16.31808	1	TRUE
301	2019-04-20 07:41:34	1	Dhole	Cuon alpinus	73.84219	16.33703	2	TRUE
302	2019-04-10 07:29:32	1	Dhole	Cuon alpinus	73.84905	16.32952	1	TRUE
296	2019-04-14 18:22:56	0	Domestic buffalo	Bubalus bubalis	73.88583	16.33313	1	TRUE
296	2019-04-14 23:32:58	0	Domestic buffalo	Bubalus bubalis	73.88583	16.33313	1	TRUE
296	2019-04-14 23:33:12	0	Domestic buffalo	Bubalus bubalis	73.88583	16.33313	1	TRUE
296	2019-04-15 00:06:08	0	Domestic buffalo	Bubalus bubalis	73.88583	16.33313	2	TRUE
296	2019-04-15 00:06:20	0	Domestic buffalo	Bubalus bubalis	73.88583	16.33313	1	FALSE
296	2019-04-15 02:29:36	0	Domestic buffalo	Bubalus bubalis	73.88583	16.33313	1	TRUE
296	2019-04-15 02:29:50	0	Domestic buffalo	Bubalus bubalis	73.88583	16.33313	1	FALSE
304	2019-04-14 07:44:06	0	Feral dog	Canis familiaris	73.87804	16.42673	1	TRUE
308	2019-04-10 07:26:17	0	Feral dog	Canis familiaris	73.87054	16.43692	2	TRUE
322	2019-04-27 16:19:43	0	Feral dog	Canis familiaris	73.97168	16.3505	1	TRUE
322	2019-04-28 09:51:23	0	Feral dog	Canis familiaris	73.97168	16.3505	2	TRUE
322	2019-04-28 10:03:48	0	Feral dog	Canis familiaris	73.97168	16.3505	2	TRUE
322	2019-04-28 10:57:06	0	Feral dog	Canis familiaris	73.97168	16.3505	2	TRUE
296	2019-04-11 07:15:24	0	Feral dog	Canis familiaris	73.88583	16.33313	1	TRUE
298	2019-04-12 11:21:00	0	Feral dog	Canis familiaris	73.90072	16.33372	1	TRUE
303	2019-04-17 19:26:41	0	Gaur	Bos gaurus	73.89788	16.42652	1	TRUE
304	2019-04-11 07:03:57	0	Gaur	Bos gaurus	73.87804	16.42673	1	TRUE
304	2019-04-11 18:55:17	0	Gaur	Bos gaurus	73.87804	16.42673	1	TRUE
304	2019-04-11 18:55:31	0	Gaur	Bos gaurus	73.87804	16.42673	1	FALSE
304	2019-04-13 06:47:55	0	Gaur	Bos gaurus	73.87804	16.42673	1	TRUE
304	2019-04-18 17:30:25	0	Gaur	Bos gaurus	73.87804	16.42673	1	TRUE
304	2019-04-18 17:31:21	0	Gaur	Bos gaurus	73.87804	16.42673	1	TRUE
306	2019-04-19 00:00:08	0	Gaur	Bos gaurus	73.87067	16.42593	1	TRUE
307	2019-04-07 23:52:49	0	Gaur	Bos gaurus	73.89503	16.4579	1	TRUE
307	2019-04-09 23:52:40	0	Gaur	Bos gaurus	73.89503	16.4579	2	TRUE
307	2019-04-10 06:37:15	0	Gaur	Bos gaurus	73.89503	16.4579	1	TRUE
307	2019-04-11 21:40:18	0	Gaur	Bos gaurus	73.89503	16.4579	1	TRUE
307	2019-04-11 21:41:30	0	Gaur	Bos gaurus	73.89503	16.4579	1	TRUE
307	2019-04-11 21:42:22	0	Gaur	Bos gaurus	73.89503	16.4579	1	TRUE
307	2019-04-11 21:42:37	0	Gaur	Bos gaurus	73.89503	16.4579	1	FALSE
307	2019-04-12 08:41:48	0	Gaur	Bos gaurus	73.89503	16.4579	1	TRUE
307	2019-04-12 08:42:20	0	Gaur	Bos gaurus	73.89503	16.4579	1	TRUE
307	2019-04-12 08:53:43	0	Gaur	Bos gaurus	73.89503	16.4579	2	TRUE
307	2019-04-12 08:53:50	0	Gaur	Bos gaurus	73.89503	16.4579	1	FALSE
307	2019-04-13 19:40:21	0	Gaur	Bos gaurus	73.89503	16.4579	1	TRUE
307	2019-04-14 15:24:29	0	Gaur	Bos gaurus	73.89503	16.4579	1	TRUE
307	2019-04-14 15:25:03	0	Gaur	Bos gaurus	73.89503	16.4579	3	TRUE
307	2019-04-19 16:36:02	0	Gaur	Bos gaurus	73.89503	16.4579	1	TRUE
307	2019-04-20 02:20:39	0	Gaur	Bos gaurus	73.89503	16.4579	1	TRUE
307	2019-04-20 21:29:39	0	Gaur	Bos gaurus	73.89503	16.4579	1	TRUE
307	2019-04-20 21:52:28	0	Gaur	Bos gaurus	73.89503	16.4579	1	TRUE
307	2019-04-20 21:52:48	0	Gaur	Bos gaurus	73.89503	16.4579	1	FALSE
307	2019-04-20 21:53:26	0	Gaur	Bos gaurus	73.89503	16.4579	1	TRUE
307	2019-04-20 21:55:19	0	Gaur	Bos gaurus	73.89503	16.4579	1	TRUE
307	2019-04-20 22:08:28	0	Gaur	Bos gaurus	73.89503	16.4579	1	TRUE
307	2019-04-20 22:08:42	0	Gaur	Bos gaurus	73.89503	16.4579	1	FALSE
307	2019-04-20 22:08:56	0	Gaur	Bos gaurus	73.89503	16.4579	1	FALSE
307	2019-04-20 22:09:19	0	Gaur	Bos gaurus	73.89503	16.4579	1	TRUE
307	2019-04-20 22:10:32	0	Gaur	Bos gaurus	73.89503	16.4579	1	TRUE
307	2019-04-20 22:14:51	0	Gaur	Bos gaurus	73.89503	16.4579	1	TRUE
307	2019-04-20 22:58:05	0	Gaur	Bos gaurus	73.89503	16.4579	1	TRUE
307	2019-04-21 00:30:08	0	Gaur	Bos gaurus	73.89503	16.4579	1	TRUE
307	2019-04-22 00:28:13	0	Gaur	Bos gaurus	73.89503	16.4579	1	TRUE
307	2019-04-22 00:28:32	0	Gaur	Bos gaurus	73.89503	16.4579	1	FALSE
309	2019-04-08 19:01:25	0	Gaur	Bos gaurus	73.84462	16.40847	1	TRUE
309	2019-04-09 12:12:41	0	Gaur	Bos gaurus	73.84462	16.40847	2	TRUE
309	2019-04-10 16:20:41	0	Gaur	Bos gaurus	73.84462	16.40847	1	TRUE
309	2019-04-10 16:20:57	0	Gaur	Bos gaurus	73.84462	16.40847	1	FALSE
309	2019-04-10 16:21:15	0	Gaur	Bos gaurus	73.84462	16.40847	1	TRUE
309	2019-04-10 16:21:31	0	Gaur	Bos gaurus	73.84462	16.40847	1	FALSE
309	2019-04-11 06:25:03	0	Gaur	Bos gaurus	73.84462	16.40847	1	TRUE
309	2019-04-11 06:25:16	0	Gaur	Bos gaurus	73.84462	16.40847	1	FALSE
309	2019-04-18 12:29:14	0	Gaur	Bos gaurus	73.84462	16.40847	1	TRUE
309	2019-04-18 20:47:42	0	Gaur	Bos gaurus	73.84462	16.40847	1	TRUE
309	2019-04-18 20:47:58	0	Gaur	Bos gaurus	73.84462	16.40847	1	FALSE
311	2019-04-26 20:17:42	0	Gaur	Bos gaurus	73.893	16.2874	1	TRUE
311	2019-04-26 20:18:40	0	Gaur	Bos gaurus	73.893	16.2874	1	TRUE
311	2019-04-26 20:18:40	0	Gaur	Bos gaurus	73.893	16.2874	1	FALSE
311	2019-05-03 19:23:28	0	Gaur	Bos gaurus	73.893	16.2874	1	TRUE
311	2019-05-03 19:23:40	0	Gaur	Bos gaurus	73.893	16.2874	1	FALSE
311	2019-05-07 07:35:53	0	Gaur	Bos gaurus	73.893	16.2874	1	TRUE
313	2019-04-25 20:47:23	0	Gaur	Bos gaurus	73.91303	16.26175	1	TRUE
313	2019-04-25 20:47:38	0	Gaur	Bos gaurus	73.91303	16.26175	1	FALSE
313	2019-04-25 20:47:54	0	Gaur	Bos gaurus	73.91303	16.26175	1	FALSE
313	2019-04-28 19:14:43	0	Gaur	Bos gaurus	73.91303	16.26175	1	TRUE
313	2019-04-28 19:16:32	0	Gaur	Bos gaurus	73.91303	16.26175	1	TRUE
313	2019-04-28 19:19:45	0	Gaur	Bos gaurus	73.91303	16.26175	1	TRUE
313	2019-04-28 19:23:02	0	Gaur	Bos gaurus	73.91303	16.26175	1	TRUE
313	2019-04-28 19:25:59	0	Gaur	Bos gaurus	73.91303	16.26175	1	TRUE
313	2019-04-28 19:26:04	0	Gaur	Bos gaurus	73.91303	16.26175	1	TRUE
313	2019-05-01 09:19:50	0	Gaur	Bos gaurus	73.91303	16.26175	1	TRUE
313	2019-05-02 16:28:18	0	Gaur	Bos gaurus	73.91303	16.26175	1	TRUE
313	2019-05-07 20:31:43	0	Gaur	Bos gaurus	73.91303	16.26175	1	TRUE
313	2019-05-07 20:31:58	0	Gaur	Bos gaurus	73.91303	16.26175	1	FALSE
314	2019-05-12 02:29:44	0	Gaur	Bos gaurus	73.98631	16.29205	1	TRUE
314	2019-05-12 02:30:40	0	Gaur	Bos gaurus	73.98631	16.29205	1	TRUE
314	2019-05-12 02:31:00	0	Gaur	Bos gaurus	73.98631	16.29205	1	TRUE
315	2019-04-26 01:15:44	0	Gaur	Bos gaurus	73.9528	16.28452	1	TRUE
315	2019-04-26 01:16:25	0	Gaur	Bos gaurus	73.9528	16.28452	1	TRUE
315	2019-04-26 01:18:38	0	Gaur	Bos gaurus	73.9528	16.28452	1	TRUE
319	2019-04-28 19:05:54	0	Gaur	Bos gaurus	73.91879	16.33797	1	TRUE
319	2019-04-29 18:05:49	0	Gaur	Bos gaurus	73.91879	16.33797	1	TRUE
323	2019-05-13 20:38:39	0	Gaur	Bos gaurus	73.96892	16.25353	1	TRUE
323	2019-05-13 20:41:04	0	Gaur	Bos gaurus	73.96892	16.25353	2	TRUE
323	2019-05-13 20:42:16	0	Gaur	Bos gaurus	73.96892	16.25353	4	TRUE
323	2019-05-13 20:43:09	0	Gaur	Bos gaurus	73.96892	16.25353	5	TRUE
323	2019-05-13 21:16:48	0	Gaur	Bos gaurus	73.96892	16.25353	1	TRUE
323	2019-05-15 04:27:03	0	Gaur	Bos gaurus	73.96892	16.25353	1	TRUE
323	2019-05-15 04:30:10	0	Gaur	Bos gaurus	73.96892	16.25353	1	TRUE
323	2019-05-15 04:56:41	0	Gaur	Bos gaurus	73.96892	16.25353	1	TRUE
323	2019-05-16 05:09:33	0	Gaur	Bos gaurus	73.96892	16.25353	1	TRUE
323	2019-05-16 05:14:10	0	Gaur	Bos gaurus	73.96892	16.25353	1	TRUE
323	2019-05-17 18:22:37	0	Gaur	Bos gaurus	73.96892	16.25353	1	TRUE
323	2019-05-17 18:23:06	0	Gaur	Bos gaurus	73.96892	16.25353	2	TRUE
323	2019-05-17 18:24:46	0	Gaur	Bos gaurus	73.96892	16.25353	3	TRUE
323	2019-05-17 18:25:43	0	Gaur	Bos gaurus	73.96892	16.25353	3	TRUE
323	2019-05-19 14:19:44	0	Gaur	Bos gaurus	73.96892	16.25353	2	TRUE
323	2019-05-19 14:20:40	0	Gaur	Bos gaurus	73.96892	16.25353	3	TRUE
323	2019-05-24 01:45:11	0	Gaur	Bos gaurus	73.96892	16.25353	1	TRUE
323	2019-05-24 01:49:42	0	Gaur	Bos gaurus	73.96892	16.25353	1	TRUE
323	2019-05-24 09:33:14	0	Gaur	Bos gaurus	73.96892	16.25353	1	TRUE
323	2019-05-24 09:33:39	0	Gaur	Bos gaurus	73.96892	16.25353	2	FALSE
323	2019-05-24 09:35:32	0	Gaur	Bos gaurus	73.96892	16.25353	3	TRUE
323	2019-05-25 09:54:18	0	Gaur	Bos gaurus	73.96892	16.25353	1	TRUE
323	2019-05-25 09:55:02	0	Gaur	Bos gaurus	73.96892	16.25353	2	TRUE
323	2019-05-25 20:10:07	0	Gaur	Bos gaurus	73.96892	16.25353	1	TRUE
323	2019-05-25 23:21:44	0	Gaur	Bos gaurus	73.96892	16.25353	1	TRUE
323	2019-05-25 23:22:01	0	Gaur	Bos gaurus	73.96892	16.25353	1	TRUE
326	2019-05-17 23:15:42	0	Gaur	Bos gaurus	73.93398	16.24795	1	TRUE
327	2019-05-15 22:18:32	0	Gaur	Bos gaurus	73.92384	16.24465	1	TRUE
327	2019-05-15 22:18:47	0	Gaur	Bos gaurus	73.92384	16.24465	1	FALSE
327	2019-05-16 01:02:24	0	Gaur	Bos gaurus	73.92384	16.24465	1	TRUE
327	2019-05-16 01:57:01	0	Gaur	Bos gaurus	73.92384	16.24465	1	TRUE
327	2019-05-16 01:57:23	0	Gaur	Bos gaurus	73.92384	16.24465	1	FALSE
327	2019-05-16 01:57:40	0	Gaur	Bos gaurus	73.92384	16.24465	1	FALSE
327	2019-05-16 02:20:14	0	Gaur	Bos gaurus	73.92384	16.24465	1	TRUE
327	2019-05-16 02:20:56	0	Gaur	Bos gaurus	73.92384	16.24465	1	FALSE
327	2019-05-16 02:21:52	0	Gaur	Bos gaurus	73.92384	16.24465	1	TRUE
327	2019-05-16 02:30:07	0	Gaur	Bos gaurus	73.92384	16.24465	1	TRUE
327	2019-05-16 03:23:37	0	Gaur	Bos gaurus	73.92384	16.24465	1	TRUE
327	2019-05-16 03:29:22	0	Gaur	Bos gaurus	73.92384	16.24465	1	TRUE
327	2019-05-16 03:29:39	0	Gaur	Bos gaurus	73.92384	16.24465	2	FALSE
327	2019-05-16 03:29:59	0	Gaur	Bos gaurus	73.92384	16.24465	1	FALSE
327	2019-05-16 03:59:42	0	Gaur	Bos gaurus	73.92384	16.24465	1	TRUE
327	2019-05-16 04:02:22	0	Gaur	Bos gaurus	73.92384	16.24465	1	TRUE
327	2019-05-16 05:03:03	0	Gaur	Bos gaurus	73.92384	16.24465	1	TRUE
327	2019-05-16 05:10:44	0	Gaur	Bos gaurus	73.92384	16.24465	1	TRUE
327	2019-05-17 18:40:04	0	Gaur	Bos gaurus	73.92384	16.24465	1	TRUE
327	2019-05-18 01:03:33	0	Gaur	Bos gaurus	73.92384	16.24465	1	TRUE
327	2019-05-20 22:00:41	0	Gaur	Bos gaurus	73.92384	16.24465	1	TRUE
327	2019-05-20 22:00:57	0	Gaur	Bos gaurus	73.92384	16.24465	1	FALSE
327	2019-05-20 22:13:55	0	Gaur	Bos gaurus	73.92384	16.24465	1	TRUE
327	2019-05-20 22:45:38	0	Gaur	Bos gaurus	73.92384	16.24465	1	TRUE
327	2019-05-20 23:21:16	0	Gaur	Bos gaurus	73.92384	16.24465	1	TRUE
327	2019-05-20 23:34:21	0	Gaur	Bos gaurus	73.92384	16.24465	1	TRUE
327	2019-05-24 20:34:48	0	Gaur	Bos gaurus	73.92384	16.24465	1	TRUE
327	2019-05-24 20:35:04	0	Gaur	Bos gaurus	73.92384	16.24465	1	TRUE
327	2019-05-24 21:15:48	0	Gaur	Bos gaurus	73.92384	16.24465	1	TRUE
327	2019-05-24 21:21:52	0	Gaur	Bos gaurus	73.92384	16.24465	1	TRUE
327	2019-05-24 21:40:41	0	Gaur	Bos gaurus	73.92384	16.24465	1	TRUE
327	2019-05-25 01:14:16	0	Gaur	Bos gaurus	73.92384	16.24465	1	TRUE
327	2019-05-25 19:06:50	0	Gaur	Bos gaurus	73.92384	16.24465	1	TRUE
327	2019-05-25 20:27:58	0	Gaur	Bos gaurus	73.92384	16.24465	1	TRUE
327	2019-05-25 20:31:31	0	Gaur	Bos gaurus	73.92384	16.24465	1	TRUE
327	2019-05-25 20:32:53	0	Gaur	Bos gaurus	73.92384	16.24465	1	TRUE
327	2019-05-25 20:38:02	0	Gaur	Bos gaurus	73.92384	16.24465	1	TRUE
327	2019-05-25 21:39:34	0	Gaur	Bos gaurus	73.92384	16.24465	1	TRUE
327	2019-05-25 23:06:02	0	Gaur	Bos gaurus	73.92384	16.24465	1	TRUE
327	2019-05-25 23:21:41	0	Gaur	Bos gaurus	73.92384	16.24465	1	TRUE
327	2019-05-25 23:24:59	0	Gaur	Bos gaurus	73.92384	16.24465	1	TRUE
327	2019-05-25 23:34:12	0	Gaur	Bos gaurus	73.92384	16.24465	1	TRUE
327	2019-05-26 00:08:19	0	Gaur	Bos gaurus	73.92384	16.24465	1	TRUE
327	2019-05-26 06:36:46	0	Gaur	Bos gaurus	73.92384	16.24465	1	TRUE
327	2019-05-26 06:39:29	0	Gaur	Bos gaurus	73.92384	16.24465	1	TRUE
327	2019-05-27 06:19:36	0	Gaur	Bos gaurus	73.92384	16.24465	1	TRUE
298	2019-04-10 01:22:10	0	Gaur	Bos gaurus	73.90072	16.33372	1	TRUE
298	2019-04-10 01:22:31	0	Gaur	Bos gaurus	73.90072	16.33372	1	FALSE
298	2019-04-10 01:24:25	0	Gaur	Bos gaurus	73.90072	16.33372	1	TRUE
298	2019-04-10 01:29:33	0	Gaur	Bos gaurus	73.90072	16.33372	1	TRUE
298	2019-04-17 01:21:31	0	Gaur	Bos gaurus	73.90072	16.33372	1	TRUE
298	2019-04-17 01:21:45	0	Gaur	Bos gaurus	73.90072	16.33372	1	FALSE
298	2019-04-17 01:22:44	0	Gaur	Bos gaurus	73.90072	16.33372	1	TRUE
298	2019-04-17 02:05:44	0	Gaur	Bos gaurus	73.90072	16.33372	1	TRUE
298	2019-04-17 02:06:02	0	Gaur	Bos gaurus	73.90072	16.33372	1	TRUE
299	2019-04-08 22:21:58	0	Gaur	Bos gaurus	73.9106	16.32733	1	TRUE
299	2019-04-08 22:22:03	0	Gaur	Bos gaurus	73.9106	16.32733	1	TRUE
299	2019-04-08 22:22:52	0	Gaur	Bos gaurus	73.9106	16.32733	1	FALSE
299	2019-04-10 09:49:21	0	Gaur	Bos gaurus	73.9106	16.32733	1	TRUE
299	2019-04-16 01:55:37	0	Gaur	Bos gaurus	73.9106	16.32733	1	TRUE
299	2019-04-16 01:56:18	0	Gaur	Bos gaurus	73.9106	16.32733	1	TRUE
299	2019-04-20 00:31:07	0	Gaur	Bos gaurus	73.9106	16.32733	1	TRUE
300	2019-04-08 00:32:14	0	Gaur	Bos gaurus	73.91585	16.31808	1	TRUE
300	2019-04-08 00:32:48	0	Gaur	Bos gaurus	73.91585	16.31808	1	FALSE
300	2019-04-08 00:33:26	0	Gaur	Bos gaurus	73.91585	16.31808	1	TRUE
300	2019-04-08 00:39:42	0	Gaur	Bos gaurus	73.91585	16.31808	1	TRUE
300	2019-04-11 06:40:10	0	Gaur	Bos gaurus	73.91585	16.31808	1	TRUE
300	2019-04-17 15:19:57	0	Gaur	Bos gaurus	73.91585	16.31808	1	TRUE
300	2019-04-21 11:16:26	0	Gaur	Bos gaurus	73.91585	16.31808	1	TRUE
300	2019-04-21 11:16:46	0	Gaur	Bos gaurus	73.91585	16.31808	1	FALSE
301	2019-04-20 18:17:28	0	Gaur	Bos gaurus	73.84219	16.33703	1	TRUE
302	2019-04-10 17:39:11	0	Gaur	Bos gaurus	73.84905	16.32952	1	TRUE
302	2019-04-12 19:29:49	0	Gaur	Bos gaurus	73.84905	16.32952	1	TRUE
302	2019-04-13 06:25:36	0	Gaur	Bos gaurus	73.84905	16.32952	1	TRUE
302	2019-04-13 19:20:43	0	Gaur	Bos gaurus	73.84905	16.32952	1	TRUE
302	2019-04-16 03:16:24	0	Gaur	Bos gaurus	73.84905	16.32952	1	TRUE
302	2019-04-16 03:16:49	0	Gaur	Bos gaurus	73.84905	16.32952	1	FALSE
305	2019-04-08 08:22:51	0	Grey junglefowl	Gallus sonneratti	73.88428	16.43952	1	TRUE
305	2019-04-11 07:09:01	0	Grey junglefowl	Gallus sonneratti	73.88428	16.43952	1	TRUE
306	2019-04-17 12:58:24	0	Grey junglefowl	Gallus sonneratti	73.87067	16.42593	1	TRUE
306	2019-04-19 07:43:00	0	Grey junglefowl	Gallus sonneratti	73.87067	16.42593	2	TRUE
310	2019-04-25 07:06:05	0	Grey junglefowl	Gallus sonneratti	73.9042	16.30397	1	TRUE
310	2019-04-25 07:29:13	0	Grey junglefowl	Gallus sonneratti	73.9042	16.30397	1	TRUE
310	2019-04-25 07:29:31	0	Grey junglefowl	Gallus sonneratti	73.9042	16.30397	2	FALSE
310	2019-04-25 07:31:16	0	Grey junglefowl	Gallus sonneratti	73.9042	16.30397	1	TRUE
310	2019-04-26 11:26:32	0	Grey junglefowl	Gallus sonneratti	73.9042	16.30397	1	TRUE
310	2019-04-26 17:47:37	0	Grey junglefowl	Gallus sonneratti	73.9042	16.30397	2	TRUE
310	2019-05-06 06:38:30	0	Grey junglefowl	Gallus sonneratti	73.9042	16.30397	1	TRUE
311	2019-04-25 09:18:10	0	Grey junglefowl	Gallus sonneratti	73.893	16.2874	1	TRUE
311	2019-04-25 09:18:37	0	Grey junglefowl	Gallus sonneratti	73.893	16.2874	1	FALSE
311	2019-04-27 08:19:53	0	Grey junglefowl	Gallus sonneratti	73.893	16.2874	1	TRUE
311	2019-04-28 09:51:11	0	Grey junglefowl	Gallus sonneratti	73.893	16.2874	1	TRUE
311	2019-05-01 06:57:37	0	Grey junglefowl	Gallus sonneratti	73.893	16.2874	1	TRUE
311	2019-05-06 07:13:48	0	Grey junglefowl	Gallus sonneratti	73.893	16.2874	1	TRUE
312	2019-04-29 12:40:52	0	Grey junglefowl	Gallus sonneratti	73.89555	16.26662	1	TRUE
312	2019-04-29 12:41:21	0	Grey junglefowl	Gallus sonneratti	73.89555	16.26662	1	TRUE
312	2019-04-29 12:41:55	0	Grey junglefowl	Gallus sonneratti	73.89555	16.26662	2	FALSE
312	2019-05-03 12:40:35	0	Grey junglefowl	Gallus sonneratti	73.89555	16.26662	1	TRUE
314	2019-05-04 12:56:05	0	Grey junglefowl	Gallus sonneratti	73.98631	16.29205	1	TRUE
314	2019-05-04 12:56:32	0	Grey junglefowl	Gallus sonneratti	73.98631	16.29205	1	FALSE
314	2019-05-04 13:01:44	0	Grey junglefowl	Gallus sonneratti	73.98631	16.29205	1	TRUE
314	2019-05-05 14:58:39	0	Grey junglefowl	Gallus sonneratti	73.98631	16.29205	1	TRUE
314	2019-05-05 14:58:55	0	Grey junglefowl	Gallus sonneratti	73.98631	16.29205	1	FALSE
314	2019-05-10 12:08:40	0	Grey junglefowl	Gallus sonneratti	73.98631	16.29205	1	TRUE
314	2019-05-10 12:10:05	0	Grey junglefowl	Gallus sonneratti	73.98631	16.29205	1	TRUE
322	2019-04-28 09:00:53	0	Grey junglefowl	Gallus sonneratti	73.97168	16.3505	1	TRUE
296	2019-04-15 06:25:41	0	Grey junglefowl	Gallus sonneratti	73.88583	16.33313	1	TRUE
296	2019-04-15 06:27:20	0	Grey junglefowl	Gallus sonneratti	73.88583	16.33313	1	TRUE
296	2019-04-17 07:29:49	0	Grey junglefowl	Gallus sonneratti	73.88583	16.33313	2	TRUE
296	2019-04-17 07:31:55	0	Grey junglefowl	Gallus sonneratti	73.88583	16.33313	1	TRUE
296	2019-04-17 07:32:30	0	Grey junglefowl	Gallus sonneratti	73.88583	16.33313	1	TRUE
296	2019-04-18 06:56:04	0	Grey junglefowl	Gallus sonneratti	73.88583	16.33313	1	TRUE
296	2019-04-19 14:10:39	0	Grey junglefowl	Gallus sonneratti	73.88583	16.33313	1	TRUE
298	2019-04-08 06:39:09	0	Grey junglefowl	Gallus sonneratti	73.90072	16.33372	1	TRUE
298	2019-04-08 14:26:10	0	Grey junglefowl	Gallus sonneratti	73.90072	16.33372	1	TRUE
298	2019-04-13 06:52:02	0	Grey junglefowl	Gallus sonneratti	73.90072	16.33372	1	TRUE
299	2019-04-05 13:54:15	0	Grey junglefowl	Gallus sonneratti	73.9106	16.32733	1	TRUE
299	2019-04-07 06:33:11	0	Grey junglefowl	Gallus sonneratti	73.9106	16.32733	2	TRUE
299	2019-04-11 16:42:30	0	Grey junglefowl	Gallus sonneratti	73.9106	16.32733	2	TRUE
299	2019-04-12 09:12:29	0	Grey junglefowl	Gallus sonneratti	73.9106	16.32733	1	TRUE
299	2019-04-13 08:30:30	0	Grey junglefowl	Gallus sonneratti	73.9106	16.32733	1	TRUE
299	2019-04-13 08:30:54	0	Grey junglefowl	Gallus sonneratti	73.9106	16.32733	1	FALSE
299	2019-04-19 09:19:35	0	Grey junglefowl	Gallus sonneratti	73.9106	16.32733	1	TRUE
300	2019-04-05 18:20:30	0	Grey junglefowl	Gallus sonneratti	73.91585	16.31808	1	TRUE
300	2019-04-11 06:52:19	0	Grey junglefowl	Gallus sonneratti	73.91585	16.31808	1	TRUE
300	2019-04-11 13:40:11	0	Grey junglefowl	Gallus sonneratti	73.91585	16.31808	1	TRUE
300	2019-04-12 11:01:28	0	Grey junglefowl	Gallus sonneratti	73.91585	16.31808	1	TRUE
300	2019-04-14 08:42:17	0	Grey junglefowl	Gallus sonneratti	73.91585	16.31808	1	TRUE
300	2019-04-14 18:45:47	0	Grey junglefowl	Gallus sonneratti	73.91585	16.31808	1	TRUE
300	2019-04-16 15:22:40	0	Grey junglefowl	Gallus sonneratti	73.91585	16.31808	1	TRUE
300	2019-04-16 18:44:26	0	Grey junglefowl	Gallus sonneratti	73.91585	16.31808	1	TRUE
300	2019-04-17 07:26:43	0	Grey junglefowl	Gallus sonneratti	73.91585	16.31808	1	TRUE
300	2019-04-19 06:23:07	0	Grey junglefowl	Gallus sonneratti	73.91585	16.31808	1	TRUE
300	2019-04-19 08:42:57	0	Grey junglefowl	Gallus sonneratti	73.91585	16.31808	1	TRUE
300	2019-04-20 09:43:40	0	Grey junglefowl	Gallus sonneratti	73.91585	16.31808	1	TRUE
300	2019-04-22 06:26:08	0	Grey junglefowl	Gallus sonneratti	73.91585	16.31808	1	TRUE
304	2019-04-07 11:01:22	0	Human	Homo sapiens	73.87804	16.42673	1	TRUE
304	2019-04-07 11:01:32	0	Human	Homo sapiens	73.87804	16.42673	1	FALSE
304	2019-04-07 11:11:33	0	Human	Homo sapiens	73.87804	16.42673	1	TRUE
304	2019-04-10 13:35:21	0	Human	Homo sapiens	73.87804	16.42673	1	TRUE
304	2019-04-10 13:35:41	0	Human	Homo sapiens	73.87804	16.42673	1	FALSE
304	2019-04-10 13:36:00	0	Human	Homo sapiens	73.87804	16.42673	1	TRUE
304	2019-04-10 13:44:41	0	Human	Homo sapiens	73.87804	16.42673	1	TRUE
304	2019-04-11 10:13:18	0	Human	Homo sapiens	73.87804	16.42673	1	TRUE
304	2019-04-11 10:13:33	0	Human	Homo sapiens	73.87804	16.42673	1	FALSE
304	2019-04-14 11:19:39	0	Human	Homo sapiens	73.87804	16.42673	1	TRUE
304	2019-04-17 14:04:21	0	Human	Homo sapiens	73.87804	16.42673	1	TRUE
304	2019-04-17 14:23:49	0	Human	Homo sapiens	73.87804	16.42673	1	TRUE
305	2019-04-14 11:22:22	0	Human	Homo sapiens	73.88428	16.43952	1	TRUE
305	2019-04-14 11:24:03	0	Human	Homo sapiens	73.88428	16.43952	1	TRUE
305	2019-04-14 11:53:55	0	Human	Homo sapiens	73.88428	16.43952	1	TRUE
305	2019-04-14 12:14:04	0	Human	Homo sapiens	73.88428	16.43952	1	TRUE
305	2019-04-14 12:15:09	0	Human	Homo sapiens	73.88428	16.43952	1	TRUE
305	2019-04-14 12:16:07	0	Human	Homo sapiens	73.88428	16.43952	1	TRUE
305	2019-04-14 12:18:39	0	Human	Homo sapiens	73.88428	16.43952	1	TRUE
307	2019-04-14 11:26:52	0	Human	Homo sapiens	73.89503	16.4579	1	TRUE
307	2019-04-14 11:27:32	0	Human	Homo sapiens	73.89503	16.4579	1	TRUE
322	2019-04-27 16:19:43	0	Human	Homo sapiens	73.97168	16.3505	1	TRUE
322	2019-04-29 18:07:22	0	Human	Homo sapiens	73.97168	16.3505	1	TRUE
296	2019-04-08 12:08:37	0	Human	Homo sapiens	73.88583	16.33313	1	TRUE
296	2019-04-11 07:16:25	0	Human	Homo sapiens	73.88583	16.33313	1	TRUE
298	2019-04-05 16:40:56	0	Human	Homo sapiens	73.90072	16.33372	1	TRUE
302	2019-04-16 15:11:34	0	Human	Homo sapiens	73.84905	16.32952	1	TRUE
302	2019-04-16 15:11:45	0	Human	Homo sapiens	73.84905	16.32952	1	FALSE
319	2019-04-29 08:49:50	0	Indian grey mongoose	Herpestes edwardsii	73.91879	16.33797	1	TRUE
319	2019-04-30 08:11:41	0	Indian grey mongoose	Herpestes edwardsii	73.91879	16.33797	1	TRUE
301	2019-04-18 08:51:39	0	Indian grey mongoose	Herpestes edwardsii	73.84219	16.33703	1	TRUE
301	2019-04-19 10:41:10	0	Indian grey mongoose	Herpestes edwardsii	73.84219	16.33703	1	TRUE
301	2019-04-20 16:33:56	0	Indian grey mongoose	Herpestes edwardsii	73.84219	16.33703	1	TRUE
301	2019-04-21 06:19:51	0	Indian grey mongoose	Herpestes edwardsii	73.84219	16.33703	1	TRUE
301	2019-04-21 07:50:35	0	Indian grey mongoose	Herpestes edwardsii	73.84219	16.33703	1	TRUE
301	2019-04-22 06:15:49	0	Indian grey mongoose	Herpestes edwardsii	73.84219	16.33703	1	TRUE
302	2019-04-21 10:05:34	0	Indian grey mongoose	Herpestes edwardsii	73.84905	16.32952	1	TRUE
303	2019-04-06 03:28:06	0	Indian Hare	Lepus nigricollis	73.89788	16.42652	1	TRUE
303	2019-04-06 04:57:05	0	Indian Hare	Lepus nigricollis	73.89788	16.42652	1	TRUE
310	2019-05-08 02:25:39	0	Indian Hare	Lepus nigricollis	73.9042	16.30397	1	TRUE
319	2019-04-29 05:30:55	0	Indian Hare	Lepus nigricollis	73.91879	16.33797	1	TRUE
295	2019-04-20 00:55:22	0	Indian Hare	Lepus nigricollis	73.8802	16.32547	1	TRUE
295	2019-04-20 00:56:32	0	Indian Hare	Lepus nigricollis	73.8802	16.32547	1	TRUE
295	2019-04-20 02:40:15	0	Indian Hare	Lepus nigricollis	73.8802	16.32547	1	TRUE
296	2019-04-13 22:41:45	0	Indian Hare	Lepus nigricollis	73.88583	16.33313	1	TRUE
296	2019-04-18 22:19:46	0	Indian Hare	Lepus nigricollis	73.88583	16.33313	1	TRUE
300	2019-04-16 01:46:17	0	Indian Hare	Lepus nigricollis	73.91585	16.31808	1	TRUE
300	2019-04-20 02:50:28	0	Indian Hare	Lepus nigricollis	73.91585	16.31808	1	TRUE
300	2019-04-20 03:01:54	0	Indian Hare	Lepus nigricollis	73.91585	16.31808	1	TRUE
301	2019-04-05 20:44:48	0	Indian Hare	Lepus nigricollis	73.84219	16.33703	1	TRUE
301	2019-04-05 23:07:35	0	Indian Hare	Lepus nigricollis	73.84219	16.33703	1	TRUE
301	2019-04-10 04:08:26	0	Indian Hare	Lepus nigricollis	73.84219	16.33703	1	TRUE
301	2019-04-14 04:08:13	0	Indian Hare	Lepus nigricollis	73.84219	16.33703	1	TRUE
301	2019-04-14 04:18:01	0	Indian Hare	Lepus nigricollis	73.84219	16.33703	1	TRUE
301	2019-04-16 02:53:12	0	Indian Hare	Lepus nigricollis	73.84219	16.33703	1	TRUE
301	2019-04-18 03:30:15	0	Indian Hare	Lepus nigricollis	73.84219	16.33703	1	TRUE
301	2019-04-18 04:30:21	0	Indian Hare	Lepus nigricollis	73.84219	16.33703	1	TRUE
301	2019-04-20 19:55:57	0	Indian Hare	Lepus nigricollis	73.84219	16.33703	1	TRUE
302	2019-04-10 20:41:54	0	Indian Hare	Lepus nigricollis	73.84905	16.32952	1	TRUE
303	2019-04-16 04:34:46	0	Indian Mouse deer	Moschiola indica	73.89788	16.42652	1	TRUE
305	2019-04-07 02:56:42	0	Indian Mouse deer	Moschiola indica	73.88428	16.43952	1	TRUE
305	2019-04-07 02:58:11	0	Indian Mouse deer	Moschiola indica	73.88428	16.43952	1	TRUE
305	2019-04-12 00:52:39	0	Indian Mouse deer	Moschiola indica	73.88428	16.43952	1	TRUE
305	2019-04-13 21:23:30	0	Indian Mouse deer	Moschiola indica	73.88428	16.43952	1	TRUE
305	2019-04-17 04:28:34	0	Indian Mouse deer	Moschiola indica	73.88428	16.43952	1	TRUE
305	2019-04-17 04:29:53	0	Indian Mouse deer	Moschiola indica	73.88428	16.43952	1	TRUE
305	2019-04-17 04:30:07	0	Indian Mouse deer	Moschiola indica	73.88428	16.43952	1	TRUE
312	2019-04-26 01:38:00	0	Indian Mouse deer	Moschiola indica	73.89555	16.26662	1	TRUE
314	2019-05-05 03:31:54	0	Indian Mouse deer	Moschiola indica	73.98631	16.29205	1	TRUE
322	2019-04-28 23:12:17	0	Indian Mouse deer	Moschiola indica	73.97168	16.3505	1	TRUE
326	2019-05-20 19:30:16	0	Indian Mouse deer	Moschiola indica	73.93398	16.24795	1	TRUE
303	2019-04-08 10:18:28	0	Indian muntjac	Muntiacus muntjac	73.89788	16.42652	1	TRUE
303	2019-04-19 08:19:00	0	Indian muntjac	Muntiacus muntjac	73.89788	16.42652	1	TRUE
303	2019-04-19 08:19:15	0	Indian muntjac	Muntiacus muntjac	73.89788	16.42652	1	FALSE
303	2019-04-19 16:35:01	0	Indian muntjac	Muntiacus muntjac	73.89788	16.42652	1	TRUE
305	2019-04-08 09:25:14	0	Indian muntjac	Muntiacus muntjac	73.88428	16.43952	1	TRUE
305	2019-04-10 09:08:26	0	Indian muntjac	Muntiacus muntjac	73.88428	16.43952	1	TRUE
305	2019-04-11 10:19:53	0	Indian muntjac	Muntiacus muntjac	73.88428	16.43952	1	TRUE
305	2019-04-13 14:23:24	0	Indian muntjac	Muntiacus muntjac	73.88428	16.43952	1	TRUE
305	2019-04-16 07:45:54	0	Indian muntjac	Muntiacus muntjac	73.88428	16.43952	1	TRUE
306	2019-04-17 19:04:50	0	Indian muntjac	Muntiacus muntjac	73.87067	16.42593	1	TRUE
306	2019-04-22 09:44:27	0	Indian muntjac	Muntiacus muntjac	73.87067	16.42593	1	TRUE
311	2019-04-25 09:19:57	0	Indian muntjac	Muntiacus muntjac	73.893	16.2874	1	TRUE
311	2019-05-06 06:04:42	0	Indian muntjac	Muntiacus muntjac	73.893	16.2874	1	TRUE
295	2019-04-21 10:07:03	0	Indian muntjac	Muntiacus muntjac	73.8802	16.32547	1	TRUE
295	2019-04-22 06:16:46	0	Indian muntjac	Muntiacus muntjac	73.8802	16.32547	1	TRUE
295	2019-04-22 06:17:01	0	Indian muntjac	Muntiacus muntjac	73.8802	16.32547	1	TRUE
295	2019-04-22 06:26:07	0	Indian muntjac	Muntiacus muntjac	73.8802	16.32547	1	TRUE
324	2019-05-21 07:13:23	0	Indian muntjac	Muntiacus muntjac	73.97433	16.20172	1	TRUE
327	2019-05-17 15:02:05	0	Indian muntjac	Muntiacus muntjac	73.92384	16.24465	1	TRUE
327	2019-05-18 06:01:52	0	Indian muntjac	Muntiacus muntjac	73.92384	16.24465	1	TRUE
327	2019-05-21 11:32:59	0	Indian muntjac	Muntiacus muntjac	73.92384	16.24465	1	TRUE
296	2019-04-14 07:41:49	0	Indian muntjac	Muntiacus muntjac	73.88583	16.33313	1	TRUE
296	2019-04-14 07:41:56	0	Indian muntjac	Muntiacus muntjac	73.88583	16.33313	1	FALSE
296	2019-04-14 07:42:36	0	Indian muntjac	Muntiacus muntjac	73.88583	16.33313	1	TRUE
300	2019-04-15 09:44:37	0	Indian muntjac	Muntiacus muntjac	73.91585	16.31808	1	TRUE
300	2019-04-15 09:44:55	0	Indian muntjac	Muntiacus muntjac	73.91585	16.31808	1	FALSE
300	2019-04-16 09:56:26	0	Indian muntjac	Muntiacus muntjac	73.91585	16.31808	1	TRUE
300	2019-04-16 09:56:44	0	Indian muntjac	Muntiacus muntjac	73.91585	16.31808	2	FALSE
300	2019-04-16 09:57:06	0	Indian muntjac	Muntiacus muntjac	73.91585	16.31808	2	TRUE
303	2019-04-12 06:18:27	0	Indian peafowl	Pavo cristatus	73.89788	16.42652	2	TRUE
303	2019-04-13 06:37:01	0	Indian peafowl	Pavo cristatus	73.89788	16.42652	2	TRUE
310	2019-05-01 17:07:08	0	Indian peafowl	Pavo cristatus	73.9042	16.30397	1	TRUE
311	2019-05-06 06:43:45	0	Indian peafowl	Pavo cristatus	73.893	16.2874	1	TRUE
311	2019-05-06 06:43:56	0	Indian peafowl	Pavo cristatus	73.893	16.2874	2	FALSE
311	2019-05-08 06:43:13	0	Indian peafowl	Pavo cristatus	73.893	16.2874	1	TRUE
311	2019-05-08 07:14:04	0	Indian peafowl	Pavo cristatus	73.893	16.2874	1	TRUE
315	2019-05-11 16:37:52	0	Indian peafowl	Pavo cristatus	73.9528	16.28452	1	TRUE
295	2019-04-05 13:29:00	0	Indian peafowl	Pavo cristatus	73.8802	16.32547	2	TRUE
295	2019-04-05 13:29:03	0	Indian peafowl	Pavo cristatus	73.8802	16.32547	3	FALSE
295	2019-04-05 13:29:16	0	Indian peafowl	Pavo cristatus	73.8802	16.32547	1	FALSE
295	2019-04-07 10:44:53	0	Indian peafowl	Pavo cristatus	73.8802	16.32547	4	TRUE
295	2019-04-11 17:16:18	0	Indian peafowl	Pavo cristatus	73.8802	16.32547	2	TRUE
295	2019-04-20 08:08:13	0	Indian peafowl	Pavo cristatus	73.8802	16.32547	1	TRUE
323	2019-05-19 09:04:15	0	Indian peafowl	Pavo cristatus	73.96892	16.25353	1	TRUE
323	2019-05-24 09:32:36	0	Indian peafowl	Pavo cristatus	73.96892	16.25353	1	TRUE
323	2019-05-24 09:32:50	0	Indian peafowl	Pavo cristatus	73.96892	16.25353	3	FALSE
323	2019-05-27 10:11:13	0	Indian peafowl	Pavo cristatus	73.96892	16.25353	1	TRUE
299	2019-04-06 12:39:52	0	Indian peafowl	Pavo cristatus	73.9106	16.32733	1	TRUE
300	2019-04-16 10:02:37	0	Indian peafowl	Pavo cristatus	73.91585	16.31808	1	TRUE
300	2019-04-16 10:02:48	0	Indian peafowl	Pavo cristatus	73.91585	16.31808	1	FALSE
300	2019-04-16 10:02:51	0	Indian peafowl	Pavo cristatus	73.91585	16.31808	1	FALSE
300	2019-04-21 08:49:03	0	Indian peafowl	Pavo cristatus	73.91585	16.31808	2	TRUE
303	2019-04-05 22:31:47	0	Indian Porcupine	Hystrix indica	73.89788	16.42652	1	TRUE
303	2019-04-10 01:20:28	0	Indian Porcupine	Hystrix indica	73.89788	16.42652	1	TRUE
303	2019-04-12 01:53:21	0	Indian Porcupine	Hystrix indica	73.89788	16.42652	1	TRUE
303	2019-04-13 02:05:56	0	Indian Porcupine	Hystrix indica	73.89788	16.42652	1	TRUE
305	2019-04-06 03:17:10	0	Indian Porcupine	Hystrix indica	73.88428	16.43952	1	TRUE
305	2019-04-06 03:20:00	0	Indian Porcupine	Hystrix indica	73.88428	16.43952	1	TRUE
305	2019-04-06 03:21:04	0	Indian Porcupine	Hystrix indica	73.88428	16.43952	1	TRUE
305	2019-04-08 02:43:17	0	Indian Porcupine	Hystrix indica	73.88428	16.43952	2	TRUE
305	2019-04-10 04:55:40	0	Indian Porcupine	Hystrix indica	73.88428	16.43952	1	TRUE
305	2019-04-11 00:25:38	0	Indian Porcupine	Hystrix indica	73.88428	16.43952	1	TRUE
305	2019-04-11 02:30:23	0	Indian Porcupine	Hystrix indica	73.88428	16.43952	1	TRUE
305	2019-04-11 02:48:57	0	Indian Porcupine	Hystrix indica	73.88428	16.43952	1	TRUE
305	2019-04-11 22:36:49	0	Indian Porcupine	Hystrix indica	73.88428	16.43952	2	TRUE
305	2019-04-14 04:51:33	0	Indian Porcupine	Hystrix indica	73.88428	16.43952	1	TRUE
305	2019-04-16 21:45:30	0	Indian Porcupine	Hystrix indica	73.88428	16.43952	1	TRUE
305	2019-04-16 21:46:04	0	Indian Porcupine	Hystrix indica	73.88428	16.43952	1	TRUE
305	2019-04-17 02:31:16	0	Indian Porcupine	Hystrix indica	73.88428	16.43952	1	TRUE
306	2019-04-10 01:24:39	0	Indian Porcupine	Hystrix indica	73.87067	16.42593	1	TRUE
306	2019-04-10 02:15:31	0	Indian Porcupine	Hystrix indica	73.87067	16.42593	1	TRUE
306	2019-04-15 01:11:29	0	Indian Porcupine	Hystrix indica	73.87067	16.42593	1	TRUE
306	2019-04-15 01:12:22	0	Indian Porcupine	Hystrix indica	73.87067	16.42593	1	TRUE
306	2019-04-16 03:24:15	0	Indian Porcupine	Hystrix indica	73.87067	16.42593	1	TRUE
307	2019-04-10 21:24:42	0	Indian Porcupine	Hystrix indica	73.89503	16.4579	1	TRUE
307	2019-04-12 21:54:45	0	Indian Porcupine	Hystrix indica	73.89503	16.4579	1	TRUE
307	2019-04-20 19:48:22	0	Indian Porcupine	Hystrix indica	73.89503	16.4579	1	TRUE
311	2019-04-25 21:16:57	0	Indian Porcupine	Hystrix indica	73.893	16.2874	1	TRUE
311	2019-04-26 01:15:01	0	Indian Porcupine	Hystrix indica	73.893	16.2874	1	TRUE
311	2019-04-26 01:18:15	0	Indian Porcupine	Hystrix indica	73.893	16.2874	1	TRUE
311	2019-04-26 01:28:05	0	Indian Porcupine	Hystrix indica	73.893	16.2874	1	TRUE
311	2019-04-27 22:02:30	0	Indian Porcupine	Hystrix indica	73.893	16.2874	1	TRUE
311	2019-04-27 22:18:36	0	Indian Porcupine	Hystrix indica	73.893	16.2874	1	TRUE
311	2019-04-28 21:11:02	0	Indian Porcupine	Hystrix indica	73.893	16.2874	1	TRUE
311	2019-04-29 00:59:22	0	Indian Porcupine	Hystrix indica	73.893	16.2874	1	TRUE
311	2019-04-29 21:17:30	0	Indian Porcupine	Hystrix indica	73.893	16.2874	1	TRUE
311	2019-04-29 22:28:59	0	Indian Porcupine	Hystrix indica	73.893	16.2874	1	TRUE
311	2019-04-29 23:27:30	0	Indian Porcupine	Hystrix indica	73.893	16.2874	1	TRUE
311	2019-04-29 23:27:51	0	Indian Porcupine	Hystrix indica	73.893	16.2874	1	FALSE
311	2019-04-29 23:42:14	0	Indian Porcupine	Hystrix indica	73.893	16.2874	1	TRUE
311	2019-04-29 23:42:31	0	Indian Porcupine	Hystrix indica	73.893	16.2874	1	FALSE
311	2019-04-30 19:54:28	0	Indian Porcupine	Hystrix indica	73.893	16.2874	1	TRUE
311	2019-04-30 19:54:44	0	Indian Porcupine	Hystrix indica	73.893	16.2874	2	FALSE
311	2019-04-30 21:00:09	0	Indian Porcupine	Hystrix indica	73.893	16.2874	1	TRUE
311	2019-04-30 21:01:55	0	Indian Porcupine	Hystrix indica	73.893	16.2874	1	TRUE
311	2019-04-30 21:52:15	0	Indian Porcupine	Hystrix indica	73.893	16.2874	1	TRUE
311	2019-04-30 21:54:11	0	Indian Porcupine	Hystrix indica	73.893	16.2874	1	TRUE
311	2019-05-01 00:11:21	0	Indian Porcupine	Hystrix indica	73.893	16.2874	1	TRUE
311	2019-05-01 22:17:02	0	Indian Porcupine	Hystrix indica	73.893	16.2874	1	TRUE
311	2019-05-02 23:17:53	0	Indian Porcupine	Hystrix indica	73.893	16.2874	1	TRUE
311	2019-05-04 21:10:18	0	Indian Porcupine	Hystrix indica	73.893	16.2874	1	TRUE
311	2019-05-05 02:37:54	0	Indian Porcupine	Hystrix indica	73.893	16.2874	1	TRUE
311	2019-05-06 01:11:04	0	Indian Porcupine	Hystrix indica	73.893	16.2874	1	TRUE
311	2019-05-08 00:54:08	0	Indian Porcupine	Hystrix indica	73.893	16.2874	1	TRUE
311	2019-05-08 00:54:28	0	Indian Porcupine	Hystrix indica	73.893	16.2874	1	FALSE
311	2019-05-08 02:39:39	0	Indian Porcupine	Hystrix indica	73.893	16.2874	1	TRUE
312	2019-04-26 22:01:26	0	Indian Porcupine	Hystrix indica	73.89555	16.26662	1	TRUE
312	2019-05-01 20:56:14	0	Indian Porcupine	Hystrix indica	73.89555	16.26662	1	TRUE
312	2019-05-04 02:18:12	0	Indian Porcupine	Hystrix indica	73.89555	16.26662	1	TRUE
313	2019-05-04 01:58:41	0	Indian Porcupine	Hystrix indica	73.91303	16.26175	1	TRUE
313	2019-05-04 02:06:07	0	Indian Porcupine	Hystrix indica	73.91303	16.26175	1	TRUE
313	2019-05-06 23:54:58	0	Indian Porcupine	Hystrix indica	73.91303	16.26175	1	TRUE
313	2019-05-07 00:23:30	0	Indian Porcupine	Hystrix indica	73.91303	16.26175	1	TRUE
313	2019-05-09 23:59:43	0	Indian Porcupine	Hystrix indica	73.91303	16.26175	1	TRUE
314	2019-04-26 04:07:24	0	Indian Porcupine	Hystrix indica	73.98631	16.29205	1	TRUE
314	2019-04-26 04:07:39	0	Indian Porcupine	Hystrix indica	73.98631	16.29205	1	FALSE
314	2019-04-26 21:53:54	0	Indian Porcupine	Hystrix indica	73.98631	16.29205	1	TRUE
314	2019-04-26 21:54:08	0	Indian Porcupine	Hystrix indica	73.98631	16.29205	1	TRUE
314	2019-04-26 21:55:48	0	Indian Porcupine	Hystrix indica	73.98631	16.29205	1	TRUE
314	2019-04-26 21:56:08	0	Indian Porcupine	Hystrix indica	73.98631	16.29205	1	TRUE
314	2019-04-26 21:56:22	0	Indian Porcupine	Hystrix indica	73.98631	16.29205	1	FALSE
314	2019-04-28 21:00:17	0	Indian Porcupine	Hystrix indica	73.98631	16.29205	1	TRUE
314	2019-04-28 21:00:32	0	Indian Porcupine	Hystrix indica	73.98631	16.29205	1	FALSE
314	2019-04-28 21:01:32	0	Indian Porcupine	Hystrix indica	73.98631	16.29205	1	TRUE
314	2019-04-28 21:01:47	0	Indian Porcupine	Hystrix indica	73.98631	16.29205	1	FALSE
314	2019-04-28 21:05:44	0	Indian Porcupine	Hystrix indica	73.98631	16.29205	1	TRUE
314	2019-04-29 04:28:51	0	Indian Porcupine	Hystrix indica	73.98631	16.29205	1	TRUE
314	2019-04-29 04:29:33	0	Indian Porcupine	Hystrix indica	73.98631	16.29205	1	TRUE
314	2019-04-29 20:42:42	0	Indian Porcupine	Hystrix indica	73.98631	16.29205	1	TRUE
314	2019-04-29 20:43:10	0	Indian Porcupine	Hystrix indica	73.98631	16.29205	1	TRUE
314	2019-04-30 00:43:53	0	Indian Porcupine	Hystrix indica	73.98631	16.29205	1	TRUE
314	2019-04-30 00:46:50	0	Indian Porcupine	Hystrix indica	73.98631	16.29205	1	TRUE
314	2019-04-30 00:47:21	0	Indian Porcupine	Hystrix indica	73.98631	16.29205	2	TRUE
314	2019-04-30 19:58:46	0	Indian Porcupine	Hystrix indica	73.98631	16.29205	1	TRUE
314	2019-04-30 19:59:01	0	Indian Porcupine	Hystrix indica	73.98631	16.29205	1	TRUE
314	2019-04-30 20:00:46	0	Indian Porcupine	Hystrix indica	73.98631	16.29205	1	TRUE
314	2019-04-30 20:44:32	0	Indian Porcupine	Hystrix indica	73.98631	16.29205	1	TRUE
314	2019-04-30 20:44:43	0	Indian Porcupine	Hystrix indica	73.98631	16.29205	1	FALSE
314	2019-04-30 20:45:29	0	Indian Porcupine	Hystrix indica	73.98631	16.29205	1	TRUE
314	2019-04-30 20:46:16	0	Indian Porcupine	Hystrix indica	73.98631	16.29205	1	TRUE
314	2019-05-01 00:08:46	0	Indian Porcupine	Hystrix indica	73.98631	16.29205	1	TRUE
314	2019-05-01 00:09:57	0	Indian Porcupine	Hystrix indica	73.98631	16.29205	1	TRUE
314	2019-05-01 00:29:09	0	Indian Porcupine	Hystrix indica	73.98631	16.29205	1	TRUE
314	2019-05-01 01:57:01	0	Indian Porcupine	Hystrix indica	73.98631	16.29205	1	TRUE
314	2019-05-01 01:57:45	0	Indian Porcupine	Hystrix indica	73.98631	16.29205	1	FALSE
314	2019-05-02 04:24:56	0	Indian Porcupine	Hystrix indica	73.98631	16.29205	1	TRUE
314	2019-05-03 02:14:24	0	Indian Porcupine	Hystrix indica	73.98631	16.29205	1	TRUE
314	2019-05-03 02:24:41	0	Indian Porcupine	Hystrix indica	73.98631	16.29205	1	TRUE
314	2019-05-03 02:26:34	0	Indian Porcupine	Hystrix indica	73.98631	16.29205	2	TRUE
314	2019-05-03 02:26:48	0	Indian Porcupine	Hystrix indica	73.98631	16.29205	1	FALSE
314	2019-05-05 01:20:05	0	Indian Porcupine	Hystrix indica	73.98631	16.29205	1	TRUE
314	2019-05-05 01:21:05	0	Indian Porcupine	Hystrix indica	73.98631	16.29205	1	TRUE
314	2019-05-05 01:29:11	0	Indian Porcupine	Hystrix indica	73.98631	16.29205	1	TRUE
314	2019-05-05 01:30:15	0	Indian Porcupine	Hystrix indica	73.98631	16.29205	1	TRUE
314	2019-05-05 03:46:41	0	Indian Porcupine	Hystrix indica	73.98631	16.29205	1	TRUE
314	2019-05-05 03:47:45	0	Indian Porcupine	Hystrix indica	73.98631	16.29205	1	TRUE
314	2019-05-05 23:56:45	0	Indian Porcupine	Hystrix indica	73.98631	16.29205	1	TRUE
314	2019-05-07 00:46:57	0	Indian Porcupine	Hystrix indica	73.98631	16.29205	1	TRUE
314	2019-05-07 02:50:22	0	Indian Porcupine	Hystrix indica	73.98631	16.29205	1	TRUE
314	2019-05-08 02:51:10	0	Indian Porcupine	Hystrix indica	73.98631	16.29205	1	TRUE
314	2019-05-08 05:00:16	0	Indian Porcupine	Hystrix indica	73.98631	16.29205	1	TRUE
314	2019-05-08 23:39:15	0	Indian Porcupine	Hystrix indica	73.98631	16.29205	1	TRUE
314	2019-05-09 02:37:25	0	Indian Porcupine	Hystrix indica	73.98631	16.29205	1	TRUE
314	2019-05-09 03:48:07	0	Indian Porcupine	Hystrix indica	73.98631	16.29205	1	TRUE
314	2019-05-10 04:02:25	0	Indian Porcupine	Hystrix indica	73.98631	16.29205	1	TRUE
314	2019-05-12 04:21:36	0	Indian Porcupine	Hystrix indica	73.98631	16.29205	1	TRUE
314	2019-05-12 04:22:37	0	Indian Porcupine	Hystrix indica	73.98631	16.29205	1	TRUE
314	2019-05-12 04:23:37	0	Indian Porcupine	Hystrix indica	73.98631	16.29205	1	TRUE
319	2019-04-27 01:49:38	0	Indian Porcupine	Hystrix indica	73.91879	16.33797	1	TRUE
319	2019-04-28 02:06:17	0	Indian Porcupine	Hystrix indica	73.91879	16.33797	1	TRUE
322	2019-04-28 21:02:30	0	Indian Porcupine	Hystrix indica	73.97168	16.3505	1	TRUE
295	2019-04-07 20:52:59	0	Indian Porcupine	Hystrix indica	73.8802	16.32547	1	TRUE
295	2019-04-08 02:15:02	0	Indian Porcupine	Hystrix indica	73.8802	16.32547	1	TRUE
295	2019-04-09 05:35:40	0	Indian Porcupine	Hystrix indica	73.8802	16.32547	1	TRUE
295	2019-04-09 05:37:46	0	Indian Porcupine	Hystrix indica	73.8802	16.32547	1	TRUE
295	2019-04-10 00:54:34	0	Indian Porcupine	Hystrix indica	73.8802	16.32547	1	TRUE
295	2019-04-11 01:11:49	0	Indian Porcupine	Hystrix indica	73.8802	16.32547	1	TRUE
295	2019-04-12 00:51:39	0	Indian Porcupine	Hystrix indica	73.8802	16.32547	1	TRUE
295	2019-04-12 00:52:26	0	Indian Porcupine	Hystrix indica	73.8802	16.32547	1	TRUE
295	2019-04-16 02:38:53	0	Indian Porcupine	Hystrix indica	73.8802	16.32547	1	TRUE
295	2019-04-16 04:38:48	0	Indian Porcupine	Hystrix indica	73.8802	16.32547	1	TRUE
323	2019-05-26 02:36:53	0	Indian Porcupine	Hystrix indica	73.96892	16.25353	1	TRUE
323	2019-05-26 02:37:12	0	Indian Porcupine	Hystrix indica	73.96892	16.25353	1	TRUE
323	2019-05-28 00:35:05	0	Indian Porcupine	Hystrix indica	73.96892	16.25353	1	TRUE
326	2019-05-16 20:45:54	0	Indian Porcupine	Hystrix indica	73.93398	16.24795	1	TRUE
326	2019-05-18 20:34:30	0	Indian Porcupine	Hystrix indica	73.93398	16.24795	1	TRUE
326	2019-05-19 20:20:58	0	Indian Porcupine	Hystrix indica	73.93398	16.24795	1	TRUE
326	2019-05-21 20:28:32	0	Indian Porcupine	Hystrix indica	73.93398	16.24795	2	TRUE
326	2019-05-21 20:57:22	0	Indian Porcupine	Hystrix indica	73.93398	16.24795	1	TRUE
326	2019-05-21 23:36:03	0	Indian Porcupine	Hystrix indica	73.93398	16.24795	1	TRUE
326	2019-05-25 21:46:32	0	Indian Porcupine	Hystrix indica	73.93398	16.24795	1	TRUE
326	2019-05-25 21:46:51	0	Indian Porcupine	Hystrix indica	73.93398	16.24795	1	FALSE
326	2019-05-25 23:44:28	0	Indian Porcupine	Hystrix indica	73.93398	16.24795	1	TRUE
326	2019-05-26 20:36:19	0	Indian Porcupine	Hystrix indica	73.93398	16.24795	1	TRUE
326	2019-05-27 04:54:14	0	Indian Porcupine	Hystrix indica	73.93398	16.24795	1	TRUE
327	2019-05-15 00:03:28	0	Indian Porcupine	Hystrix indica	73.92384	16.24465	1	TRUE
327	2019-05-16 23:39:18	0	Indian Porcupine	Hystrix indica	73.92384	16.24465	1	TRUE
327	2019-05-16 23:41:51	0	Indian Porcupine	Hystrix indica	73.92384	16.24465	1	TRUE
327	2019-05-17 00:44:41	0	Indian Porcupine	Hystrix indica	73.92384	16.24465	1	TRUE
327	2019-05-17 00:45:49	0	Indian Porcupine	Hystrix indica	73.92384	16.24465	1	TRUE
327	2019-05-24 00:22:08	0	Indian Porcupine	Hystrix indica	73.92384	16.24465	1	TRUE
327	2019-05-24 05:03:32	0	Indian Porcupine	Hystrix indica	73.92384	16.24465	1	TRUE
327	2019-05-24 19:36:19	0	Indian Porcupine	Hystrix indica	73.92384	16.24465	1	TRUE
327	2019-05-26 00:24:12	0	Indian Porcupine	Hystrix indica	73.92384	16.24465	1	TRUE
327	2019-05-26 00:24:30	0	Indian Porcupine	Hystrix indica	73.92384	16.24465	1	FALSE
327	2019-05-26 00:24:45	0	Indian Porcupine	Hystrix indica	73.92384	16.24465	1	FALSE
327	2019-05-26 04:27:57	0	Indian Porcupine	Hystrix indica	73.92384	16.24465	2	TRUE
327	2019-05-27 04:34:50	0	Indian Porcupine	Hystrix indica	73.92384	16.24465	1	TRUE
296	2019-04-06 01:46:46	0	Indian Porcupine	Hystrix indica	73.88583	16.33313	1	TRUE
296	2019-04-06 01:47:04	0	Indian Porcupine	Hystrix indica	73.88583	16.33313	1	TRUE
296	2019-04-06 01:48:38	0	Indian Porcupine	Hystrix indica	73.88583	16.33313	1	TRUE
296	2019-04-06 01:48:55	0	Indian Porcupine	Hystrix indica	73.88583	16.33313	1	FALSE
296	2019-04-06 01:50:40	0	Indian Porcupine	Hystrix indica	73.88583	16.33313	1	TRUE
296	2019-04-11 02:32:50	0	Indian Porcupine	Hystrix indica	73.88583	16.33313	1	TRUE
296	2019-04-11 02:47:25	0	Indian Porcupine	Hystrix indica	73.88583	16.33313	1	TRUE
296	2019-04-13 01:20:53	0	Indian Porcupine	Hystrix indica	73.88583	16.33313	1	TRUE
296	2019-04-15 03:35:24	0	Indian Porcupine	Hystrix indica	73.88583	16.33313	1	TRUE
296	2019-04-15 03:35:34	0	Indian Porcupine	Hystrix indica	73.88583	16.33313	1	FALSE
296	2019-04-15 03:46:24	0	Indian Porcupine	Hystrix indica	73.88583	16.33313	1	TRUE
296	2019-04-21 23:51:01	0	Indian Porcupine	Hystrix indica	73.88583	16.33313	1	TRUE
296	2019-04-22 00:43:59	0	Indian Porcupine	Hystrix indica	73.88583	16.33313	1	TRUE
297	2019-04-09 04:23:10	0	Indian Porcupine	Hystrix indica	73.89222	16.3294	1	TRUE
297	2019-04-11 04:49:24	0	Indian Porcupine	Hystrix indica	73.89222	16.3294	1	TRUE
297	2019-04-12 02:42:36	0	Indian Porcupine	Hystrix indica	73.89222	16.3294	1	TRUE
297	2019-04-13 02:56:09	0	Indian Porcupine	Hystrix indica	73.89222	16.3294	1	TRUE
297	2019-04-15 21:39:17	0	Indian Porcupine	Hystrix indica	73.89222	16.3294	1	TRUE
297	2019-04-20 19:22:06	0	Indian Porcupine	Hystrix indica	73.89222	16.3294	1	TRUE
297	2019-04-20 23:54:39	0	Indian Porcupine	Hystrix indica	73.89222	16.3294	1	TRUE
298	2019-04-05 23:23:48	0	Indian Porcupine	Hystrix indica	73.90072	16.33372	1	TRUE
298	2019-04-06 01:03:05	0	Indian Porcupine	Hystrix indica	73.90072	16.33372	1	TRUE
298	2019-04-06 01:52:06	0	Indian Porcupine	Hystrix indica	73.90072	16.33372	1	TRUE
298	2019-04-07 02:05:24	0	Indian Porcupine	Hystrix indica	73.90072	16.33372	2	TRUE
298	2019-04-07 02:16:25	0	Indian Porcupine	Hystrix indica	73.90072	16.33372	1	TRUE
298	2019-04-07 02:30:47	0	Indian Porcupine	Hystrix indica	73.90072	16.33372	1	TRUE
298	2019-04-07 02:31:35	0	Indian Porcupine	Hystrix indica	73.90072	16.33372	1	TRUE
298	2019-04-07 02:40:53	0	Indian Porcupine	Hystrix indica	73.90072	16.33372	1	TRUE
298	2019-04-07 02:41:08	0	Indian Porcupine	Hystrix indica	73.90072	16.33372	1	TRUE
298	2019-04-07 02:57:11	0	Indian Porcupine	Hystrix indica	73.90072	16.33372	1	TRUE
298	2019-04-07 21:00:06	0	Indian Porcupine	Hystrix indica	73.90072	16.33372	1	TRUE
298	2019-04-07 21:00:21	0	Indian Porcupine	Hystrix indica	73.90072	16.33372	2	FALSE
298	2019-04-09 00:50:06	0	Indian Porcupine	Hystrix indica	73.90072	16.33372	1	TRUE
298	2019-04-09 20:36:38	0	Indian Porcupine	Hystrix indica	73.90072	16.33372	1	TRUE
298	2019-04-09 20:36:54	0	Indian Porcupine	Hystrix indica	73.90072	16.33372	1	FALSE
298	2019-04-09 20:42:22	0	Indian Porcupine	Hystrix indica	73.90072	16.33372	1	TRUE
298	2019-04-09 20:43:00	0	Indian Porcupine	Hystrix indica	73.90072	16.33372	1	TRUE
298	2019-04-09 22:15:55	0	Indian Porcupine	Hystrix indica	73.90072	16.33372	1	TRUE
298	2019-04-09 22:18:20	0	Indian Porcupine	Hystrix indica	73.90072	16.33372	1	TRUE
298	2019-04-09 23:14:28	0	Indian Porcupine	Hystrix indica	73.90072	16.33372	1	TRUE
298	2019-04-10 23:30:55	0	Indian Porcupine	Hystrix indica	73.90072	16.33372	1	TRUE
298	2019-04-16 03:03:22	0	Indian Porcupine	Hystrix indica	73.90072	16.33372	1	TRUE
298	2019-04-17 03:33:29	0	Indian Porcupine	Hystrix indica	73.90072	16.33372	1	TRUE
298	2019-04-18 00:13:16	0	Indian Porcupine	Hystrix indica	73.90072	16.33372	1	TRUE
298	2019-04-19 04:25:17	0	Indian Porcupine	Hystrix indica	73.90072	16.33372	1	TRUE
298	2019-04-19 05:22:12	0	Indian Porcupine	Hystrix indica	73.90072	16.33372	1	TRUE
298	2019-04-19 05:22:37	0	Indian Porcupine	Hystrix indica	73.90072	16.33372	1	FALSE
298	2019-04-19 05:22:51	0	Indian Porcupine	Hystrix indica	73.90072	16.33372	1	FALSE
298	2019-04-20 02:05:15	0	Indian Porcupine	Hystrix indica	73.90072	16.33372	1	TRUE
298	2019-04-20 02:07:01	0	Indian Porcupine	Hystrix indica	73.90072	16.33372	1	TRUE
298	2019-04-20 23:18:54	0	Indian Porcupine	Hystrix indica	73.90072	16.33372	1	TRUE
298	2019-04-21 23:08:38	0	Indian Porcupine	Hystrix indica	73.90072	16.33372	1	TRUE
299	2019-04-08 04:08:40	0	Indian Porcupine	Hystrix indica	73.9106	16.32733	2	TRUE
299	2019-04-08 04:08:55	0	Indian Porcupine	Hystrix indica	73.9106	16.32733	1	FALSE
299	2019-04-09 22:20:03	0	Indian Porcupine	Hystrix indica	73.9106	16.32733	1	TRUE
299	2019-04-09 23:21:20	0	Indian Porcupine	Hystrix indica	73.9106	16.32733	1	TRUE
299	2019-04-10 00:27:58	0	Indian Porcupine	Hystrix indica	73.9106	16.32733	1	TRUE
299	2019-04-10 00:33:38	0	Indian Porcupine	Hystrix indica	73.9106	16.32733	1	TRUE
299	2019-04-10 00:37:27	0	Indian Porcupine	Hystrix indica	73.9106	16.32733	1	TRUE
299	2019-04-10 00:38:12	0	Indian Porcupine	Hystrix indica	73.9106	16.32733	1	TRUE
299	2019-04-10 02:27:18	0	Indian Porcupine	Hystrix indica	73.9106	16.32733	1	TRUE
299	2019-04-10 02:27:32	0	Indian Porcupine	Hystrix indica	73.9106	16.32733	1	FALSE
299	2019-04-13 00:49:04	0	Indian Porcupine	Hystrix indica	73.9106	16.32733	1	TRUE
299	2019-04-13 03:29:50	0	Indian Porcupine	Hystrix indica	73.9106	16.32733	1	TRUE
300	2019-04-06 22:12:45	0	Indian Porcupine	Hystrix indica	73.91585	16.31808	1	TRUE
300	2019-04-07 01:17:17	0	Indian Porcupine	Hystrix indica	73.91585	16.31808	1	TRUE
300	2019-04-07 02:35:19	0	Indian Porcupine	Hystrix indica	73.91585	16.31808	1	TRUE
300	2019-04-07 02:35:21	0	Indian Porcupine	Hystrix indica	73.91585	16.31808	1	FALSE
300	2019-04-07 04:19:55	0	Indian Porcupine	Hystrix indica	73.91585	16.31808	1	TRUE
300	2019-04-09 21:22:50	0	Indian Porcupine	Hystrix indica	73.91585	16.31808	1	TRUE
300	2019-04-14 02:43:28	0	Indian Porcupine	Hystrix indica	73.91585	16.31808	1	TRUE
300	2019-04-15 04:34:32	0	Indian Porcupine	Hystrix indica	73.91585	16.31808	1	TRUE
300	2019-04-15 05:25:42	0	Indian Porcupine	Hystrix indica	73.91585	16.31808	1	TRUE
300	2019-04-16 00:30:43	0	Indian Porcupine	Hystrix indica	73.91585	16.31808	1	TRUE
301	2019-04-08 00:14:53	0	Indian Porcupine	Hystrix indica	73.84219	16.33703	1	TRUE
301	2019-04-08 00:16:10	0	Indian Porcupine	Hystrix indica	73.84219	16.33703	1	TRUE
301	2019-04-08 00:19:36	0	Indian Porcupine	Hystrix indica	73.84219	16.33703	1	TRUE
301	2019-04-13 00:08:03	0	Indian Porcupine	Hystrix indica	73.84219	16.33703	1	TRUE
301	2019-04-17 05:19:44	0	Indian Porcupine	Hystrix indica	73.84219	16.33703	1	TRUE
301	2019-04-21 21:36:31	0	Indian Porcupine	Hystrix indica	73.84219	16.33703	2	TRUE
301	2019-04-21 21:36:49	0	Indian Porcupine	Hystrix indica	73.84219	16.33703	1	FALSE
301	2019-04-21 21:37:13	0	Indian Porcupine	Hystrix indica	73.84219	16.33703	1	TRUE
303	2019-04-21 07:44:28	0	Ruddy mongoose	Herpestes smithii	73.89788	16.42652	1	TRUE
305	2019-04-06 13:23:46	0	Ruddy mongoose	Herpestes smithii	73.88428	16.43952	1	TRUE
305	2019-04-09 12:08:49	0	Ruddy mongoose	Herpestes smithii	73.88428	16.43952	1	TRUE
305	2019-04-09 17:30:42	0	Ruddy mongoose	Herpestes smithii	73.88428	16.43952	1	TRUE
305	2019-04-10 13:23:55	0	Ruddy mongoose	Herpestes smithii	73.88428	16.43952	1	TRUE
305	2019-04-10 16:07:48	0	Ruddy mongoose	Herpestes smithii	73.88428	16.43952	1	TRUE
305	2019-04-11 18:29:30	0	Ruddy mongoose	Herpestes smithii	73.88428	16.43952	1	TRUE
305	2019-04-12 14:14:13	0	Ruddy mongoose	Herpestes smithii	73.88428	16.43952	1	TRUE
305	2019-04-12 16:50:39	0	Ruddy mongoose	Herpestes smithii	73.88428	16.43952	1	TRUE
305	2019-04-13 10:02:58	0	Ruddy mongoose	Herpestes smithii	73.88428	16.43952	1	TRUE
305	2019-04-13 13:01:06	0	Ruddy mongoose	Herpestes smithii	73.88428	16.43952	1	TRUE
305	2019-04-15 07:13:21	0	Ruddy mongoose	Herpestes smithii	73.88428	16.43952	1	TRUE
305	2019-04-22 07:40:34	0	Ruddy mongoose	Herpestes smithii	73.88428	16.43952	1	TRUE
305	2019-04-22 13:52:56	0	Ruddy mongoose	Herpestes smithii	73.88428	16.43952	1	TRUE
311	2019-04-25 10:38:48	0	Ruddy mongoose	Herpestes smithii	73.893	16.2874	1	TRUE
311	2019-04-30 12:46:15	0	Ruddy mongoose	Herpestes smithii	73.893	16.2874	1	TRUE
314	2019-05-05 07:08:29	0	Ruddy mongoose	Herpestes smithii	73.98631	16.29205	1	TRUE
314	2019-05-10 10:44:17	0	Ruddy mongoose	Herpestes smithii	73.98631	16.29205	1	TRUE
314	2019-05-12 09:12:44	0	Ruddy mongoose	Herpestes smithii	73.98631	16.29205	1	TRUE
295	2019-04-08 11:05:17	0	Ruddy mongoose	Herpestes smithii	73.8802	16.32547	1	TRUE
295	2019-04-19 09:22:05	0	Ruddy mongoose	Herpestes smithii	73.8802	16.32547	1	TRUE
296	2019-04-06 11:20:08	0	Ruddy mongoose	Herpestes smithii	73.88583	16.33313	1	TRUE
296	2019-04-06 11:20:32	0	Ruddy mongoose	Herpestes smithii	73.88583	16.33313	1	FALSE
296	2019-04-07 17:29:43	0	Ruddy mongoose	Herpestes smithii	73.88583	16.33313	1	TRUE
300	2019-04-08 15:35:29	0	Ruddy mongoose	Herpestes smithii	73.91585	16.31808	1	TRUE
303	2019-04-19 02:30:07	0	Sambar deer	Rusa unicolor	73.89788	16.42652	1	TRUE
304	2019-04-07 01:33:34	0	Sambar deer	Rusa unicolor	73.87804	16.42673	1	TRUE
304	2019-04-12 05:07:07	0	Sambar deer	Rusa unicolor	73.87804	16.42673	2	TRUE
304	2019-04-12 05:07:30	0	Sambar deer	Rusa unicolor	73.87804	16.42673	1	FALSE
304	2019-04-12 05:07:41	0	Sambar deer	Rusa unicolor	73.87804	16.42673	1	FALSE
304	2019-04-12 22:41:32	0	Sambar deer	Rusa unicolor	73.87804	16.42673	1	TRUE
304	2019-04-12 22:45:41	0	Sambar deer	Rusa unicolor	73.87804	16.42673	1	TRUE
304	2019-04-16 02:52:02	0	Sambar deer	Rusa unicolor	73.87804	16.42673	1	TRUE
304	2019-04-21 09:08:08	0	Sambar deer	Rusa unicolor	73.87804	16.42673	1	TRUE
304	2019-04-21 21:09:04	0	Sambar deer	Rusa unicolor	73.87804	16.42673	1	TRUE
308	2019-04-13 00:20:50	0	Sambar deer	Rusa unicolor	73.87054	16.43692	1	TRUE
308	2019-04-13 00:21:05	0	Sambar deer	Rusa unicolor	73.87054	16.43692	1	TRUE
308	2019-04-13 00:22:08	0	Sambar deer	Rusa unicolor	73.87054	16.43692	1	TRUE
308	2019-04-13 00:23:58	0	Sambar deer	Rusa unicolor	73.87054	16.43692	1	TRUE
308	2019-04-19 03:03:03	0	Sambar deer	Rusa unicolor	73.87054	16.43692	1	TRUE
308	2019-04-19 03:04:22	0	Sambar deer	Rusa unicolor	73.87054	16.43692	1	TRUE
314	2019-05-02 00:20:18	0	Sambar deer	Rusa unicolor	73.98631	16.29205	1	TRUE
314	2019-05-02 00:20:31	0	Sambar deer	Rusa unicolor	73.98631	16.29205	1	FALSE
314	2019-05-07 22:49:17	0	Sambar deer	Rusa unicolor	73.98631	16.29205	1	TRUE
295	2019-04-16 05:23:20	0	Sambar deer	Rusa unicolor	73.8802	16.32547	1	TRUE
295	2019-04-16 05:23:42	0	Sambar deer	Rusa unicolor	73.8802	16.32547	1	FALSE
323	2019-05-26 22:06:31	0	Sambar deer	Rusa unicolor	73.96892	16.25353	1	TRUE
323	2019-05-26 22:18:26	0	Sambar deer	Rusa unicolor	73.96892	16.25353	1	TRUE
323	2019-05-26 22:20:51	0	Sambar deer	Rusa unicolor	73.96892	16.25353	2	TRUE
296	2019-04-08 02:35:59	0	Sambar deer	Rusa unicolor	73.88583	16.33313	1	TRUE
296	2019-04-08 02:36:38	0	Sambar deer	Rusa unicolor	73.88583	16.33313	1	TRUE
299	2019-04-15 04:20:00	0	Sambar deer	Rusa unicolor	73.9106	16.32733	1	TRUE
299	2019-04-15 04:20:17	0	Sambar deer	Rusa unicolor	73.9106	16.32733	1	FALSE
299	2019-04-15 04:20:56	0	Sambar deer	Rusa unicolor	73.9106	16.32733	1	FALSE
301	2019-04-14 04:35:29	0	Sambar deer	Rusa unicolor	73.84219	16.33703	1	TRUE
301	2019-04-16 00:56:28	0	Sambar deer	Rusa unicolor	73.84219	16.33703	1	TRUE
301	2019-04-16 00:56:42	0	Sambar deer	Rusa unicolor	73.84219	16.33703	1	FALSE
301	2019-04-20 05:03:55	0	Sambar deer	Rusa unicolor	73.84219	16.33703	1	TRUE
302	2019-04-05 20:21:31	0	Sambar deer	Rusa unicolor	73.84905	16.32952	1	TRUE
302	2019-04-12 00:52:54	0	Sambar deer	Rusa unicolor	73.84905	16.32952	1	TRUE
302	2019-04-12 00:53:13	0	Sambar deer	Rusa unicolor	73.84905	16.32952	1	TRUE
302	2019-04-12 00:53:23	0	Sambar deer	Rusa unicolor	73.84905	16.32952	1	FALSE
302	2019-04-13 18:54:44	0	Sambar deer	Rusa unicolor	73.84905	16.32952	1	TRUE
302	2019-04-18 03:03:26	0	Sambar deer	Rusa unicolor	73.84905	16.32952	1	TRUE
304	2019-04-13 21:06:35	0	Sloth bear	Melursus ursinus	73.87804	16.42673	1	TRUE
307	2019-04-09 01:37:02	0	Sloth bear	Melursus ursinus	73.89503	16.4579	1	TRUE
307	2019-04-21 22:54:38	0	Sloth bear	Melursus ursinus	73.89503	16.4579	1	TRUE
309	2019-04-13 04:00:31	0	Sloth bear	Melursus ursinus	73.84462	16.40847	1	TRUE
312	2019-05-09 19:46:44	0	Sloth bear	Melursus ursinus	73.89555	16.26662	1	TRUE
312	2019-05-09 19:48:22	0	Sloth bear	Melursus ursinus	73.89555	16.26662	1	TRUE
313	2019-04-30 15:24:57	0	Sloth bear	Melursus ursinus	73.91303	16.26175	1	TRUE
313	2019-05-07 19:01:13	0	Sloth bear	Melursus ursinus	73.91303	16.26175	2	TRUE
313	2019-05-09 06:45:22	0	Sloth bear	Melursus ursinus	73.91303	16.26175	1	TRUE
315	2019-05-05 05:26:06	0	Sloth bear	Melursus ursinus	73.9528	16.28452	1	TRUE
315	2019-05-05 05:26:21	0	Sloth bear	Melursus ursinus	73.9528	16.28452	1	FALSE
319	2019-04-26 18:19:31	0	Sloth bear	Melursus ursinus	73.91879	16.33797	1	TRUE
319	2019-04-27 06:10:29	0	Sloth bear	Melursus ursinus	73.91879	16.33797	1	TRUE
319	2019-04-28 01:45:50	0	Sloth bear	Melursus ursinus	73.91879	16.33797	1	TRUE
319	2019-04-28 05:53:20	0	Sloth bear	Melursus ursinus	73.91879	16.33797	1	TRUE
322	2019-04-26 21:41:02	0	Sloth bear	Melursus ursinus	73.97168	16.3505	1	TRUE
322	2019-04-26 21:41:23	0	Sloth bear	Melursus ursinus	73.97168	16.3505	1	FALSE
322	2019-04-27 22:16:56	0	Sloth bear	Melursus ursinus	73.97168	16.3505	1	TRUE
322	2019-05-01 01:11:34	0	Sloth bear	Melursus ursinus	73.97168	16.3505	1	TRUE
322	2019-05-01 01:12:05	0	Sloth bear	Melursus ursinus	73.97168	16.3505	1	TRUE
322	2019-05-01 01:12:17	0	Sloth bear	Melursus ursinus	73.97168	16.3505	1	FALSE
295	2019-04-12 22:54:28	0	Sloth bear	Melursus ursinus	73.8802	16.32547	1	TRUE
295	2019-04-21 00:50:53	0	Sloth bear	Melursus ursinus	73.8802	16.32547	1	TRUE
323	2019-05-16 00:31:56	0	Sloth bear	Melursus ursinus	73.96892	16.25353	1	TRUE
323	2019-05-18 05:15:33	0	Sloth bear	Melursus ursinus	73.96892	16.25353	1	TRUE
323	2019-05-23 03:07:32	0	Sloth bear	Melursus ursinus	73.96892	16.25353	1	TRUE
323	2019-05-25 08:09:41	0	Sloth bear	Melursus ursinus	73.96892	16.25353	1	TRUE
324	2019-05-14 04:34:09	0	Sloth bear	Melursus ursinus	73.97433	16.20172	2	TRUE
326	2019-05-14 22:16:05	0	Sloth bear	Melursus ursinus	73.93398	16.24795	1	TRUE
326	2019-05-15 02:00:02	0	Sloth bear	Melursus ursinus	73.93398	16.24795	1	TRUE
326	2019-05-24 06:43:36	0	Sloth bear	Melursus ursinus	73.93398	16.24795	1	TRUE
326	2019-05-26 07:42:03	0	Sloth bear	Melursus ursinus	73.93398	16.24795	1	TRUE
327	2019-05-15 05:47:24	0	Sloth bear	Melursus ursinus	73.92384	16.24465	1	TRUE
327	2019-05-17 15:42:53	0	Sloth bear	Melursus ursinus	73.92384	16.24465	1	TRUE
327	2019-05-23 07:05:29	0	Sloth bear	Melursus ursinus	73.92384	16.24465	1	TRUE
327	2019-05-25 11:57:14	0	Sloth bear	Melursus ursinus	73.92384	16.24465	1	TRUE
296	2019-04-18 01:17:55	0	Sloth bear	Melursus ursinus	73.88583	16.33313	2	TRUE
296	2019-04-18 21:42:49	0	Sloth bear	Melursus ursinus	73.88583	16.33313	1	TRUE
297	2019-04-07 00:58:16	0	Sloth bear	Melursus ursinus	73.89222	16.3294	1	TRUE
297	2019-04-18 19:58:57	0	Sloth bear	Melursus ursinus	73.89222	16.3294	1	TRUE
297	2019-04-18 19:59:38	0	Sloth bear	Melursus ursinus	73.89222	16.3294	1	TRUE
298	2019-04-14 23:36:04	0	Sloth bear	Melursus ursinus	73.90072	16.33372	2	TRUE
298	2019-04-18 22:10:47	0	Sloth bear	Melursus ursinus	73.90072	16.33372	1	TRUE
298	2019-04-22 05:46:31	0	Sloth bear	Melursus ursinus	73.90072	16.33372	2	TRUE
298	2019-04-22 05:47:07	0	Sloth bear	Melursus ursinus	73.90072	16.33372	1	TRUE
298	2019-04-22 05:47:29	0	Sloth bear	Melursus ursinus	73.90072	16.33372	1	FALSE
298	2019-04-22 05:51:08	0	Sloth bear	Melursus ursinus	73.90072	16.33372	1	TRUE
299	2019-04-18 21:29:28	0	Sloth bear	Melursus ursinus	73.9106	16.32733	1	TRUE
300	2019-04-13 22:32:33	0	Sloth bear	Melursus ursinus	73.91585	16.31808	1	TRUE
300	2019-04-17 20:48:42	0	Sloth bear	Melursus ursinus	73.91585	16.31808	1	TRUE
300	2019-04-18 22:54:36	0	Sloth bear	Melursus ursinus	73.91585	16.31808	1	TRUE
301	2019-04-18 02:59:20	0	Sloth bear	Melursus ursinus	73.84219	16.33703	1	TRUE
302	2019-04-08 23:20:26	0	Sloth bear	Melursus ursinus	73.84905	16.32952	1	TRUE
303	2019-04-18 05:04:02	0	Small Indian civet	Viverricula indica	73.89788	16.42652	1	TRUE
305	2019-04-12 02:41:06	0	Small Indian civet	Viverricula indica	73.88428	16.43952	1	TRUE
314	2019-05-11 04:27:27	0	Small Indian civet	Viverricula indica	73.98631	16.29205	1	TRUE
319	2019-04-26 20:27:18	0	Small Indian civet	Viverricula indica	73.91879	16.33797	1	TRUE
319	2019-04-27 23:13:23	0	Small Indian civet	Viverricula indica	73.91879	16.33797	1	TRUE
319	2019-04-28 02:29:21	0	Small Indian civet	Viverricula indica	73.91879	16.33797	1	TRUE
319	2019-04-28 04:20:25	0	Small Indian civet	Viverricula indica	73.91879	16.33797	1	TRUE
319	2019-04-28 04:49:39	0	Small Indian civet	Viverricula indica	73.91879	16.33797	1	TRUE
319	2019-04-29 01:53:08	0	Small Indian civet	Viverricula indica	73.91879	16.33797	1	TRUE
319	2019-04-29 05:12:21	0	Small Indian civet	Viverricula indica	73.91879	16.33797	1	TRUE
319	2019-04-29 05:24:11	0	Small Indian civet	Viverricula indica	73.91879	16.33797	1	TRUE
319	2019-04-29 05:29:48	0	Small Indian civet	Viverricula indica	73.91879	16.33797	1	TRUE
319	2019-04-30 03:13:32	0	Small Indian civet	Viverricula indica	73.91879	16.33797	1	TRUE
319	2019-04-30 03:52:47	0	Small Indian civet	Viverricula indica	73.91879	16.33797	1	TRUE
295	2019-04-12 05:16:24	0	Small Indian civet	Viverricula indica	73.8802	16.32547	1	TRUE
295	2019-04-15 02:34:48	0	Small Indian civet	Viverricula indica	73.8802	16.32547	1	TRUE
295	2019-04-16 00:31:34	0	Small Indian civet	Viverricula indica	73.8802	16.32547	1	TRUE
296	2019-04-10 02:29:24	0	Small Indian civet	Viverricula indica	73.88583	16.33313	1	TRUE
298	2019-04-05 21:01:58	0	Small Indian civet	Viverricula indica	73.90072	16.33372	1	TRUE
298	2019-04-07 01:31:13	0	Small Indian civet	Viverricula indica	73.90072	16.33372	1	TRUE
298	2019-04-10 00:22:20	0	Small Indian civet	Viverricula indica	73.90072	16.33372	1	TRUE
298	2019-04-10 00:22:47	0	Small Indian civet	Viverricula indica	73.90072	16.33372	1	FALSE
298	2019-04-12 19:29:01	0	Small Indian civet	Viverricula indica	73.90072	16.33372	1	TRUE
298	2019-04-12 22:09:27	0	Small Indian civet	Viverricula indica	73.90072	16.33372	1	TRUE
298	2019-04-13 02:16:02	0	Small Indian civet	Viverricula indica	73.90072	16.33372	1	TRUE
298	2019-04-17 02:33:32	0	Small Indian civet	Viverricula indica	73.90072	16.33372	1	TRUE
298	2019-04-19 05:33:28	0	Small Indian civet	Viverricula indica	73.90072	16.33372	1	TRUE
298	2019-04-22 05:44:11	0	Small Indian civet	Viverricula indica	73.90072	16.33372	1	TRUE
299	2019-04-12 00:29:13	0	Small Indian civet	Viverricula indica	73.9106	16.32733	1	TRUE
301	2019-04-08 23:03:29	0	Small Indian civet	Viverricula indica	73.84219	16.33703	1	TRUE
301	2019-04-11 05:30:53	0	Small Indian civet	Viverricula indica	73.84219	16.33703	1	TRUE
301	2019-04-21 05:21:46	0	Small Indian civet	Viverricula indica	73.84219	16.33703	1	TRUE
314	2019-05-02 15:22:16	0	Stripe-necked mongoose	Herpestes vitticollis	73.98631	16.29205	1	TRUE
314	2019-05-02 15:23:20	0	Stripe-necked mongoose	Herpestes vitticollis	73.98631	16.29205	1	TRUE
319	2019-04-28 07:54:47	0	Stripe-necked mongoose	Herpestes vitticollis	73.91879	16.33797	1	TRUE
299	2019-04-17 17:10:53	0	Stripe-necked mongoose	Herpestes vitticollis	73.9106	16.32733	1	TRUE
304	2019-04-17 20:14:06	0	Wild Pig	Sus scrofa	73.87804	16.42673	1	TRUE
305	2019-04-17 06:37:39	0	Wild Pig	Sus scrofa	73.88428	16.43952	1	TRUE
305	2019-04-18 19:54:07	0	Wild Pig	Sus scrofa	73.88428	16.43952	1	TRUE
305	2019-04-19 08:42:14	0	Wild Pig	Sus scrofa	73.88428	16.43952	1	TRUE
305	2019-04-21 01:38:18	0	Wild Pig	Sus scrofa	73.88428	16.43952	1	TRUE
305	2019-04-22 07:37:01	0	Wild Pig	Sus scrofa	73.88428	16.43952	1	TRUE
306	2019-04-09 04:08:49	0	Wild Pig	Sus scrofa	73.87067	16.42593	1	TRUE
306	2019-04-10 02:28:15	0	Wild Pig	Sus scrofa	73.87067	16.42593	1	TRUE
306	2019-04-15 05:12:31	0	Wild Pig	Sus scrofa	73.87067	16.42593	1	TRUE
306	2019-04-15 05:12:40	0	Wild Pig	Sus scrofa	73.87067	16.42593	1	FALSE
306	2019-04-18 01:46:20	0	Wild Pig	Sus scrofa	73.87067	16.42593	1	TRUE
306	2019-04-18 20:07:51	0	Wild Pig	Sus scrofa	73.87067	16.42593	1	TRUE
306	2019-04-18 20:08:12	0	Wild Pig	Sus scrofa	73.87067	16.42593	1	TRUE
306	2019-04-18 20:08:28	0	Wild Pig	Sus scrofa	73.87067	16.42593	1	FALSE
306	2019-04-20 03:24:01	0	Wild Pig	Sus scrofa	73.87067	16.42593	1	TRUE
307	2019-04-14 03:24:05	0	Wild Pig	Sus scrofa	73.89503	16.4579	1	TRUE
307	2019-04-17 04:13:28	0	Wild Pig	Sus scrofa	73.89503	16.4579	1	TRUE
308	2019-04-18 21:28:49	0	Wild Pig	Sus scrofa	73.87054	16.43692	1	TRUE
308	2019-04-19 20:10:05	0	Wild Pig	Sus scrofa	73.87054	16.43692	1	TRUE
309	2019-04-10 21:36:04	0	Wild Pig	Sus scrofa	73.84462	16.40847	1	TRUE
310	2019-04-26 03:37:34	0	Wild Pig	Sus scrofa	73.9042	16.30397	1	TRUE
310	2019-04-26 03:50:58	0	Wild Pig	Sus scrofa	73.9042	16.30397	1	TRUE
310	2019-04-26 03:51:52	0	Wild Pig	Sus scrofa	73.9042	16.30397	1	TRUE
310	2019-05-06 06:27:11	0	Wild Pig	Sus scrofa	73.9042	16.30397	1	TRUE
310	2019-05-07 00:26:31	0	Wild Pig	Sus scrofa	73.9042	16.30397	1	TRUE
311	2019-04-29 12:56:54	0	Wild Pig	Sus scrofa	73.893	16.2874	1	TRUE
311	2019-05-02 18:52:10	0	Wild Pig	Sus scrofa	73.893	16.2874	1	TRUE
312	2019-04-25 05:06:58	0	Wild Pig	Sus scrofa	73.89555	16.26662	1	TRUE
312	2019-05-04 12:19:03	0	Wild Pig	Sus scrofa	73.89555	16.26662	5	TRUE
312	2019-05-04 12:19:44	0	Wild Pig	Sus scrofa	73.89555	16.26662	12	FALSE
312	2019-05-04 12:19:59	0	Wild Pig	Sus scrofa	73.89555	16.26662	12	FALSE
312	2019-05-04 12:20:14	0	Wild Pig	Sus scrofa	73.89555	16.26662	2	TRUE
312	2019-05-04 12:20:44	0	Wild Pig	Sus scrofa	73.89555	16.26662	1	FALSE
312	2019-05-04 12:21:04	0	Wild Pig	Sus scrofa	73.89555	16.26662	1	TRUE
312	2019-05-04 12:21:57	0	Wild Pig	Sus scrofa	73.89555	16.26662	1	FALSE
312	2019-05-04 12:49:40	0	Wild Pig	Sus scrofa	73.89555	16.26662	1	TRUE
313	2019-04-28 22:48:18	0	Wild Pig	Sus scrofa	73.91303	16.26175	1	TRUE
313	2019-04-28 22:48:35	0	Wild Pig	Sus scrofa	73.91303	16.26175	1	FALSE
313	2019-04-30 20:09:38	0	Wild Pig	Sus scrofa	73.91303	16.26175	1	TRUE
313	2019-05-08 18:01:26	0	Wild Pig	Sus scrofa	73.91303	16.26175	1	TRUE
313	2019-05-09 04:02:52	0	Wild Pig	Sus scrofa	73.91303	16.26175	1	TRUE
313	2019-05-09 20:56:31	0	Wild Pig	Sus scrofa	73.91303	16.26175	1	TRUE
314	2019-05-06 03:26:59	0	Wild Pig	Sus scrofa	73.98631	16.29205	1	TRUE
314	2019-05-06 03:28:00	0	Wild Pig	Sus scrofa	73.98631	16.29205	1	TRUE
314	2019-05-10 23:39:34	0	Wild Pig	Sus scrofa	73.98631	16.29205	1	TRUE
314	2019-05-10 23:40:37	0	Wild Pig	Sus scrofa	73.98631	16.29205	1	TRUE
314	2019-05-10 23:50:24	0	Wild Pig	Sus scrofa	73.98631	16.29205	1	TRUE
314	2019-05-10 23:51:30	0	Wild Pig	Sus scrofa	73.98631	16.29205	1	TRUE
315	2019-04-27 16:47:04	0	Wild Pig	Sus scrofa	73.9528	16.28452	1	TRUE
315	2019-05-11 19:43:01	0	Wild Pig	Sus scrofa	73.9528	16.28452	1	TRUE
295	2019-04-13 07:51:51	0	Wild Pig	Sus scrofa	73.8802	16.32547	3	TRUE
295	2019-04-13 07:52:11	0	Wild Pig	Sus scrofa	73.8802	16.32547	4	TRUE
295	2019-04-22 00:01:43	0	Wild Pig	Sus scrofa	73.8802	16.32547	1	TRUE
295	2019-04-22 03:59:28	0	Wild Pig	Sus scrofa	73.8802	16.32547	1	TRUE
295	2019-04-22 04:00:20	0	Wild Pig	Sus scrofa	73.8802	16.32547	1	TRUE
295	2019-04-22 04:01:51	0	Wild Pig	Sus scrofa	73.8802	16.32547	1	TRUE
323	2019-05-26 14:49:28	0	Wild Pig	Sus scrofa	73.96892	16.25353	3	TRUE
323	2019-05-26 14:50:22	0	Wild Pig	Sus scrofa	73.96892	16.25353	7	TRUE
326	2019-05-15 06:34:20	0	Wild Pig	Sus scrofa	73.93398	16.24795	2	TRUE
326	2019-05-27 07:22:31	0	Wild Pig	Sus scrofa	73.93398	16.24795	1	TRUE
327	2019-05-15 08:20:33	0	Wild Pig	Sus scrofa	73.92384	16.24465	1	TRUE
327	2019-05-15 21:16:22	0	Wild Pig	Sus scrofa	73.92384	16.24465	1	TRUE
327	2019-05-23 06:27:05	0	Wild Pig	Sus scrofa	73.92384	16.24465	1	TRUE
327	2019-05-23 06:27:17	0	Wild Pig	Sus scrofa	73.92384	16.24465	1	FALSE
296	2019-04-09 21:54:19	0	Wild Pig	Sus scrofa	73.88583	16.33313	1	TRUE
296	2019-04-12 04:25:50	0	Wild Pig	Sus scrofa	73.88583	16.33313	1	TRUE
297	2019-04-07 06:14:32	0	Wild Pig	Sus scrofa	73.89222	16.3294	1	TRUE
297	2019-04-07 06:14:48	0	Wild Pig	Sus scrofa	73.89222	16.3294	1	FALSE
298	2019-04-05 19:36:33	0	Wild Pig	Sus scrofa	73.90072	16.33372	1	TRUE
298	2019-04-05 19:37:08	0	Wild Pig	Sus scrofa	73.90072	16.33372	1	TRUE
298	2019-04-05 19:41:05	0	Wild Pig	Sus scrofa	73.90072	16.33372	1	TRUE
298	2019-04-06 04:39:44	0	Wild Pig	Sus scrofa	73.90072	16.33372	1	TRUE
298	2019-04-07 01:52:00	0	Wild Pig	Sus scrofa	73.90072	16.33372	1	TRUE
298	2019-04-07 01:52:17	0	Wild Pig	Sus scrofa	73.90072	16.33372	1	FALSE
298	2019-04-10 00:28:03	0	Wild Pig	Sus scrofa	73.90072	16.33372	1	TRUE
298	2019-04-10 00:28:17	0	Wild Pig	Sus scrofa	73.90072	16.33372	1	FALSE
298	2019-04-11 03:27:23	0	Wild Pig	Sus scrofa	73.90072	16.33372	1	TRUE
298	2019-04-19 00:07:34	0	Wild Pig	Sus scrofa	73.90072	16.33372	1	TRUE
298	2019-04-21 19:13:38	0	Wild Pig	Sus scrofa	73.90072	16.33372	1	TRUE
298	2019-04-22 01:49:18	0	Wild Pig	Sus scrofa	73.90072	16.33372	1	TRUE
298	2019-04-22 01:49:54	0	Wild Pig	Sus scrofa	73.90072	16.33372	1	FALSE
298	2019-04-22 01:50:48	0	Wild Pig	Sus scrofa	73.90072	16.33372	1	TRUE
299	2019-04-06 03:04:27	0	Wild Pig	Sus scrofa	73.9106	16.32733	1	TRUE
299	2019-04-10 05:48:39	0	Wild Pig	Sus scrofa	73.9106	16.32733	1	TRUE
299	2019-04-11 23:40:50	0	Wild Pig	Sus scrofa	73.9106	16.32733	1	TRUE
299	2019-04-19 20:36:27	0	Wild Pig	Sus scrofa	73.9106	16.32733	1	TRUE
299	2019-04-19 20:37:28	0	Wild Pig	Sus scrofa	73.9106	16.32733	1	TRUE
299	2019-04-20 21:52:08	0	Wild Pig	Sus scrofa	73.9106	16.32733	1	TRUE
299	2019-04-21 04:11:38	0	Wild Pig	Sus scrofa	73.9106	16.32733	1	TRUE
299	2019-04-21 04:12:23	0	Wild Pig	Sus scrofa	73.9106	16.32733	1	TRUE
299	2019-04-21 04:13:15	0	Wild Pig	Sus scrofa	73.9106	16.32733	1	TRUE
299	2019-04-21 04:13:33	0	Wild Pig	Sus scrofa	73.9106	16.32733	1	FALSE
299	2019-04-21 04:14:00	0	Wild Pig	Sus scrofa	73.9106	16.32733	1	TRUE
299	2019-04-21 04:14:23	0	Wild Pig	Sus scrofa	73.9106	16.32733	1	FALSE
299	2019-04-21 04:18:50	0	Wild Pig	Sus scrofa	73.9106	16.32733	1	TRUE
299	2019-04-21 18:26:46	0	Wild Pig	Sus scrofa	73.9106	16.32733	1	TRUE
299	2019-04-21 18:27:01	0	Wild Pig	Sus scrofa	73.9106	16.32733	1	TRUE
300	2019-04-15 22:55:50	0	Wild Pig	Sus scrofa	73.91585	16.31808	1	TRUE
300	2019-04-16 07:44:24	0	Wild Pig	Sus scrofa	73.91585	16.31808	1	TRUE
301	2019-04-06 00:37:06	0	Wild Pig	Sus scrofa	73.84219	16.33703	1	TRUE
301	2019-04-06 06:38:14	0	Wild Pig	Sus scrofa	73.84219	16.33703	1	TRUE
301	2019-04-06 21:42:43	0	Wild Pig	Sus scrofa	73.84219	16.33703	1	TRUE
301	2019-04-08 22:04:28	0	Wild Pig	Sus scrofa	73.84219	16.33703	1	TRUE
301	2019-04-08 22:09:21	0	Wild Pig	Sus scrofa	73.84219	16.33703	1	TRUE
301	2019-04-09 06:16:53	0	Wild Pig	Sus scrofa	73.84219	16.33703	1	TRUE
301	2019-04-15 23:39:14	0	Wild Pig	Sus scrofa	73.84219	16.33703	1	TRUE
301	2019-04-19 23:48:46	0	Wild Pig	Sus scrofa	73.84219	16.33703	1	TRUE
301	2019-04-21 23:20:59	0	Wild Pig	Sus scrofa	73.84219	16.33703	1	TRUE
