# Supplementary material for: Methodological approaches for estimating populations of the endangered dhole Cuon alpinus
Source: PeerJ. 2022 Feb 22;10:e12905. doi: 10.7717/peerj.12905 (PMC8877337; doi:10.7717/peerj.12905)
Supplement: Supplemental Information 4 [file peerj-10-12905-s004.zip › Data and scripts for STE and TTE/DeploymentTime_AverageArea.csv]

cam		start	end	area
295	RW2A	2019-04-05 09:30:00	2019-04-22 09:07:00	29.375
296	RW3A	2019-04-05 09:58:00	2019-04-22 09:25:00	15.75
297	RW4A	2019-04-05 10:46:00	2019-04-22 09:34:00	28.875
298	RW5A	2019-04-05 11:12:00	2019-04-22 09:49:00	13.375
299	RW6A	2019-04-05 11:39:00	2019-04-22 10:00:00	5.125
300	RW7A	2019-04-05 12:47:00	2019-04-22 10:10:00	13.25
301	RW8A	2019-04-05 13:47:00	2019-04-22 11:42:00	15
302	RW9A	2019-04-05 14:00:00	2019-04-22 11:49:00	16.9375
303	RW10A	2019-04-05 16:07:00	2019-04-22 17:39:00	9.375
304	RW11A	2019-04-05 17:33:00	2019-04-22 14:46:00	20.125
305	RW12A	2019-04-05 18:09:00	2019-04-22 16:02:00	10.625
306	RW13A	2019-04-07 11:08:00	2019-04-22 16:45:00	12.1875
307	RW14A	2019-04-07 12:50:00	2019-04-22 15:25:00	7.125
308	RW15A	2019-04-07 14:23:00	2019-04-22 16:19:00	14.75
309	RW16A	2019-04-07 15:42:00	2019-04-22 13:38:00	5.4375
310	RW17A	2019-04-24 10:44:00	2019-05-10 09:35:00	21
311	RW18A	2019-04-24 11:25:00	2019-05-10 09:51:00	18.375
312	RW19A	2019-04-24 11:52:00	2019-05-10 10:05:00	41.5
313	RW20A	2019-04-24 17:36:00	2019-05-10 11:19:00	13.125
314	RW21A	2019-04-25 11:15:00	2019-05-12 11:34:00	13.25
315	RW22A	2019-04-25 13:17:00	2019-05-12 11:04:00	15.5
319	RW26A	2019-04-26 13:43:00	2019-04-30 11:07:00	31
322	RW29A	2019-04-26 16:07:00	2019-05-01 13:20:00	18.6875
323	RW30A	2019-05-12 17:07:00	2019-05-28 15:36:00	23.5625
324	RW31A	2019-05-13 10:45:00	2019-05-28 09:02:00	6.125
326	RW33A	2019-05-14 10:33:00	2019-05-29 09:39:00	11.125
327	RW34A	2019-05-14 11:24:00	2019-05-29 10:01:00	13.4375
