# Supplementary material for: Methodological approaches for estimating populations of the endangered dhole Cuon alpinus
Source: PeerJ. 2022 Feb 22;10:e12905. doi: 10.7717/peerj.12905 (PMC8877337; doi:10.7717/peerj.12905)
Supplement: Supplemental Information 4 [file peerj-10-12905-s004.zip › Data and scripts for STE and TTE/Results_Martin_etal_DusitReducedModel/Martin_Results_Informed_Lambda.csv]

	mean	sd	median	l95	u95	Rhat	MCEpc
pAB	0.086	0.019	0.084	0.054	0.125	1.003	1.132
rhoAB	0.106	0.023	0.103	0.065	0.151	1.001	0.99
totalN	104.677	10.172	104	85	124	1	1.142
lambda	2.97	0.358	2.955	2.281	3.668	1	0.962
deviance	564.795	9.752	564.494	546.22	584.251	1.002	0.568
