# Supplementary material for: Methodological approaches for estimating populations of the endangered dhole Cuon alpinus
Source: PeerJ. 2022 Feb 22;10:e12905. doi: 10.7717/peerj.12905 (PMC8877337; doi:10.7717/peerj.12905)
Supplement: Supplemental Information 4 [file peerj-10-12905-s004.zip › Data and scripts for STE and TTE/Results_Martin_etal_DusitReducedModel/Martin_Results_Uninf_Lambda.csv]

	mean	sd	median	l95	u95	Rhat	MCEpc
pAB	0.066	0.014	0.065	0.04	0.094	1.001	1.032
rhoAB	0.1	0.021	0.097	0.064	0.144	1	0.875
totalN	189.198	28.256	187	136	244	1.001	1.804
lambda	7.003	1.164	6.921	4.854	9.35	1.001	1.761
deviance	568.689	10.376	568.259	549.07	589.162	1.001	0.63
