# Supplementary material for: Methodological approaches for estimating populations of the endangered dhole Cuon alpinus
Source: PeerJ. 2022 Feb 22;10:e12905. doi: 10.7717/peerj.12905 (PMC8877337; doi:10.7717/peerj.12905)
Supplement: Supplemental Information 4 [file peerj-10-12905-s004.zip › Data and scripts for STE and TTE/Results_Martin_etal_DusitReducedModel/Martin_Results_Partial_Lambda.csv]

	mean	sd	median	l95	u95	Rhat	MCEpc
pAB	0.072	0.015	0.071	0.044	0.103	0.999	1.086
rhoAB	0.101	0.022	0.098	0.063	0.145	1.001	0.91
totalN	148.308	19.306	147	111	185	1	1.402
lambda	5.111	0.765	5.069	3.625	6.613	1	1.329
deviance	566.418	10.1	565.923	547.436	586.988	1.001	0.556
