# Supplementary material for: Methodological approaches for estimating populations of the endangered dhole Cuon alpinus
Source: PeerJ. 2022 Feb 22;10:e12905. doi: 10.7717/peerj.12905 (PMC8877337; doi:10.7717/peerj.12905)
Supplement: Supplemental Information 4 [file peerj-10-12905-s004.zip › Data and scripts for STE and TTE/Spatial_Mark Resight_secr/dhlcap.txt]

# Session ID Occasion Detector
RWLSDhole A 10 RW5
RWLSDhole A 11 RW6
RWLSDhole A 18 RW6
RWLSDhole B 5 RW13
RWLSDhole C 50 RW33
RWLSDhole C 52 RW33
RWLSDhole C 52 RW34
