# Supplementary material for: Methodological approaches for estimating populations of the endangered dhole Cuon alpinus
Source: PeerJ. 2022 Feb 22;10:e12905. doi: 10.7717/peerj.12905 (PMC8877337; doi:10.7717/peerj.12905)
Supplement: Supplemental Information 4 [file peerj-10-12905-s004.zip › Data and scripts for STE and TTE/Spatial_Mark Resight_secr/smrRcode.R]

# Step 1: add package secr and set working directory

library(secr)

datadir <- system.file("extdata", package = "secr")
setwd(datadir)

#Paste data files in extdata folder in C:\Users\Girish\Documents\R\win-library\3.6\secr\extdata

# Step 2: make capthist object

captfile <- system.file("extdata", "dhlcap.txt", package = "secr")
trapfile <- system.file("extdata", "RWStrap.txt", package = "secr")
dhlCH <- read.capthist(captfile, trapfile, detector = "proximity",
markocc=c(0,0,0,0,0,0,0,0,0,0,0,0,0,0,0,0,0,0,0,0,0,0,0,0,0,0,0,0,0,0,
0,0,0,0,0,0,0,0,0,0,0,0,0,0,0,0,0,0,0,0,0,0,0,0), verify = TRUE)

summary(dhlCH)

# Step 3: Add unmarked detections

#adding Tu (unmarked detections) 

Tudhl.txt <- system.file("extdata", "Tudhl.txt", package = "secr")
dhlCH<- addSightings(dhlCH, "Tudhl.txt")

# Check summary

summary(dhlCH)

# check biased sigma

RPSV(dhlCH, CC=TRUE)

# Step 4 Make a habitat mask by buffering around the traps

#add packages maptools and rgdal
library(maptools)
library(rgdal)

#paste shalpefile in shapes folder of maptools & read shapefile into R
dhlhab <- readOGR(system.file("shapes/", package="maptools"), "bufferhabdhole")

#set datum
proj4string(dhlhab) <- CRS("+init=epsg:32643")

plot(dhlhab)

clipmask<- make.mask(traps(dhlCH), type='trapbuffer', buffer=2000, poly=dhlhab)
par(mfrow =c(1,1),mar =c(1,1,1,1))
plot(clipmask,border =50,ppoly =FALSE)
plot(dhlhab,col ='lightgreen',border =NA)
plot(clipmask,dots =FALSE,mesh =grey(0.4),col =NA,polycol ='blue',add =TRUE)
plot(traps(dhlCH),detpar =list(pch =16,cex =0.8),add =TRUE)

#Fit a null model and adjust for overdispersion
#no model worked as data is very sparse for marked individuals, so tried some initial values

fit0<-secr.fit(dhlCH, mask = clipmask, fixed = list(pID=1.0), details=list(knownmarks=TRUE),trace=TRUE)
fit0 <- secr.fit(dhlCH, mask = clipmask, start = list(sigma=100),trace = TRUE)
fit0 <- secr.fit(dhlCH, mask = clipmask, details = list(autoini=1),trace = TRUE)
fit0 <- secr.fit(dhlCH, mask = clipmask, start = list(sigma=500),trace = TRUE, method="none")

fit0 <- secr.fit(dhlCH, mask = clipmask, trace = FALSE, start = fit0,
details = list(nsim = 10000))

fitbk<- secr.fit(dhlCH, mask = clipmask, detectfn='EX', 
model =g0~bk, trace=FALSE)
