# Supplementary material for: Methodological approaches for estimating populations of the endangered dhole Cuon alpinus
Source: PeerJ. 2022 Feb 22;10:e12905. doi: 10.7717/peerj.12905 (PMC8877337; doi:10.7717/peerj.12905)
Supplement: Supplemental Information 5 — List of dhole studies and the categories used to describe the population estimate measure (RAIs, distribution and occupancy, site-based abundance, or capture-recapture) [file peerj-10-12905-s005.csv]

sl	title	categ	rai	distribution	occu-abund	cap-recap	study area	lat	long
1	On a Dhole Trail: Examining Ecological and Anthropogenic Correlates of Dhole Habitat Occupancy in the Western Ghats of India	DISTRIBUTION BASED OCCUPANCY		68%			38728	11.79450568	76.46050337
2	Insights from distribution dynamics inform strategies to conserve a dhole Cuon alpinus metapopulation in India	DISTRIBUTION BASED OCCUPANCY		54%			37000	11.79450568	76.46050337
3	Abundance estimation from multiple data types for group-living animals: An example using dhole (Cuon alpinus)	SITE BASED ABUNDANCE			3 – 2.2		1986	14.40300464	101.9990411
4	Tiger density, dhole occupancy, and prey occupancy in the human disturbed Dong Phayayen - Khao Yai Forest Complex, Thailand	DISTRIBUTION BASED OCCUPANCY		64 – 55%			73	14.40300464	101.9990411
5	Managing conservation flagship species in competition: Tiger, leopard and dhole in Malaysia	RELATIVE ABUNDANCE INDICES	0.13				400	5.693543501	101.3994004
6	Population density and abundance of sympatric large carnivores in the lowland tropical evergreen forest of Indian Eastern Himalayas	SITE BASED ABUNDANCE			10.6 – 0.26		160	27.09849875	92.81776472
7	Conserving an Endangered Canid: Assessing Distribution, Habitat Protection, and Connectivity for the Dhole (Cuon alpinus) in Bhutan	DISTRIBUTION BASED OCCUPANCY		72%			27634	27.2424803	90.38707264
8	Tigers, leopards, and dholes in a half-empty forest: Assessing species interactions in a guild of threatened carnivores	DISTRIBUTION BASED OCCUPANCY		37%			351	12.05607194	99.62402081
9	Diversity, Occupancy, and Spatio-temporal Occurrences of Mammalian Predators in Bhutan's Jigme Dorji National Park	DISTRIBUTION BASED OCCUPANCY		92%			1620	27.8202814	89.72697387
10	Precarious status of the Endangered dhole Cuon alpinus in the high elevation Eastern Himalayan habitats of Khangchendzonga Biosphere Reserve, Sikkim, India	RELATIVE ABUNDANCE INDICES	0.12				182	27.63382509	87.93307666
11	Using relative abundance indices from camera-trapping to test wildlife conservation hypotheses –an example from Khao Yai National Park, Thailand	RELATIVE ABUNDANCE INDICES	0.02				2168	14.4497033	101.3703508
12	A strategic road map for conserving the Endangered dhole Cuon alpinus in India	DISTRIBUTION BASED OCCUPANCY		49%			509400	23.11245595	79.51360001
13	Examining human–carnivore interactions using asocio-ecological framework:sympatric wild canids in India as a case study	DISTRIBUTION BASED OCCUPANCY		12%			6656	22.30524506	79.99574754
14	Free Range Livestock Influence Species Richness, Occupancy, and Daily Behaviour of Wild Mammalian Species in Baluran National Park, Indonesia	DISTRIBUTION BASED OCCUPANCY		36%			250	-7.830416339	114.387568
15	Studying Large Mammals With Imperfect Detection: Status and Habitat Preferences of Wild Cattle and Large Carnivores in Eastern Cambodia	DISTRIBUTION BASED OCCUPANCY		49%			211	12.97023769	107.3321771
16	Dhole Cuon alpinus in Satchari National Park: on the first verifiable evidence from northeast Bangladesh	RELATIVE ABUNDANCE INDICES	1.36				2.43	24.12474224	91.44455981
17	Patterns of spatiotemporal change in large mammal distribution and abundance in the southern Western Ghats, India	DISTRIBUTION BASED OCCUPANCY		95%			13314	10.20142842	77.06000939
18	Status and conservation significance of ground-dwelling mammals in the Cardamom Rainforest Landscape, southwestern Cambodia	RELATIVE ABUNDANCE INDICES	0.2 – 0.5				4342	12.00589093	103.4139125
19	The truth about scats and dogs: Next-generation sequencing and spatial capture–recapture models offer opportunities for conservation monitoring of an endangered social canid	CAPTURE-RECAPTURE				12 – 14.2	344	11.67197277	76.3686382
20	Documenting the demise of tiger and leopard, and the status of other carnivores and prey, in Lao PDR's most prized protected area: Nam Et - Phou Louey	DISTRIBUTION BASED OCCUPANCY		39%			800	20.09950621	103.3671647
21	Terrestrial mammal community richness and temporal overlap between tigers and other carnivores in Bukit Barisan Selatan National Park, Sumatra	RELATIVE ABUNDANCE INDICES	0.33				128	-5.43950473	104.3521322
22	Diversity, abundance, activity period,and factors affecting the appearance of wildlife around the corridors between Khao Yai-Thap Lan National Parks, Thailand by camera trapping	RELATIVE ABUNDANCE INDICES	0.03				26	14.19335629	101.8933848
23	Effects of law enforcement and community outreach on mammal diversity in a biodiversity hotspot	RELATIVE ABUNDANCE INDICES	0.008				3148	21.89313275	101.2997558
24	Assessing large mammal and bird richness from camera­trap records in the Hukaung Valley of Northern Myanmar	RELATIVE ABUNDANCE INDICES	0.30 – 0.44				1800	26.50383986	96.58359074
25	Mammal richness and diversity in a Himalayan hotspot: the role of protected areas in conserving Bhutan’s mammals	RELATIVE ABUNDANCE INDICES	1.08				33909	27.40663127	90.43501242
26	The conservation value of forest fragments inthe increasingly agrarian landscape of Sumatra	RELATIVE ABUNDANCE INDICES	0.29				20	-5.43950473	104.3521322
27	Opportunities for prioritizing and expandingconservation enterprise in India using a guild ofcarnivores as flagships	DISTRIBUTION BASED OCCUPANCY		46%			509400	23.11245595	79.51360001
28	Distribution of the dhole in its northern range limits in the Western Ghats, India	DISTRIBUTION BASED OCCUPANCY		65%			6956	16.42686805	73.94474311
29	Cuon alpinus. The IUCN Red List of Threatened Species 2015: e.T5953A72477893.	SITE BASED ABUNDANCE			207 – 304		37000	12.08953757	76.10864312
30	Some ecological aspects of dhole (Cuon alpinus)in the Huai Kha Khaeng Wildlife Sanctuary, Uthai Thani Province, Thailand	RELATIVE ABUNDANCE INDICES	0.95				200	15.60868452	99.32083727
31	Mapping the distribution of dholes, Cuon alpinus (Canidae, Carnivora), in Thailand	DISTRIBUTION BASED OCCUPANCY		7%			10461	15.38320355	101.0671556
32	Distribution and habitat use of the endangered Dhole Cuon alpinus (Pallas, 1811) (Mammalia: Canidae) in Jigme Dorji National Park, western Bhutan	DISTRIBUTION BASED OCCUPANCY		25%			4314	27.8202814	89.72697387
33	Conservation status of the dhole Cuon alpinus in north-east India, with a focus on Dampa Tiger Reserve, Mizoram	DISTRIBUTION BASED OCCUPANCY		50%			80	23.50355095	92.41794031
34	Preliminary assessment of abundance and distribution of Dholes Cuon alpinus in Rimbang Baling and Tesso Nilo landscapes, Sumatra	RELATIVE ABUNDANCE INDICES	0.30 – 0.44				2000	-0.166121742	100.934403
35	Abundance, prey and activity period of dholes (Cuon alpinus) in Khao Yai National Park, Thailand	RELATIVE ABUNDANCE INDICES	7.41				70	14.4497033	101.3703508
36	Conservation status of large mammals in protected and logged forests of the greater Taman Negara Landscape, Peninsular Malaysia	RELATIVE ABUNDANCE INDICES	0.13 – 0.17				230	4.644018314	102.4075515
37	Camera trapping of large mammals in Chhep Wildlife Sanctuary, northern Cambodia	RELATIVE ABUNDANCE INDICES	0.2 – 0.42				1900	14.03328866	104.1249124
38	Spatial and temporal overlaps of top predators:Dhole, tiger and leopard, and their potential preys in Huai Kha Khaeng Wildlife Sanctuary, Thailand	RELATIVE ABUNDANCE INDICES	1.26				200	15.60868452	99.32083727
